# Supplementary material for: Trans-Acting Genotypes Associated with mRNA Expression Affect Metabolic and Thermal Tolerance Traits
Source: Genome Biol Evol. 2023 Jul 1;15(7):evad123. doi: 10.1093/gbe/evad123 (PMC10370451; doi:10.1093/gbe/evad123)
Supplement: evad123_Supplementary_Data [file evad123_supplementary_data.zip]

Archive with 3 entries (3 files):
- Drown_Trans-acting_Drivers_SupplementalTables2023_GBE.xlsx
- Drown_GBE_ReviewerResponses2.docx
- Drown_Trans-acting_Drivers_SupplementalFigures_GBE.docx
