# Supplementary material for: Trans-Acting Genotypes Associated with mRNA Expression Affect Metabolic and Thermal Tolerance Traits
Source: Genome Biol Evol. 2023 Jul 1;15(7):evad123. doi: 10.1093/gbe/evad123 (PMC10370451; doi:10.1093/gbe/evad123)
Supplement: evad123_Supplementary_Data [file evad123_supplementary_data.zip › Drown_Trans-acting_Drivers_SupplementalTables2023_GBE.xlsx]

## Sheet: Table_S1
Table S1: Single mRNAs used in associations. The top 10 mRNAs from each module for heart and brain were selected for association studies, for a total of 390 heart mRNAs and 410 brain mRNAs. The mRNAs are listed in rank order with the first mRNA listed for each module having the highest module membership (correlation to the first principal component of the module). Physiolgical traits previously f…
heart_mrna	heart_module_number	heart_module_name	heart_associated_trait	brain_mrna	brain_module_number	brain_module_name	brain_associated_trait
LOC105926937	ME36	skyblue	na	faxcb	ME12	darkred	na
LOC105917072	ME36	skyblue	na	tmem181	ME12	darkred	na
stat4	ME36	skyblue	na	sdc4	ME12	darkred	na
pomk	ME36	skyblue	na	tbc1d4	ME12	darkred	na
stard13a	ME36	skyblue	na	synj1	ME12	darkred	na
memo1	ME36	skyblue	na	si:ch211-269k10.4	ME12	darkred	na
ppp1r1b	ME36	skyblue	na	LOC105915992	ME12	darkred	na
nr1h3	ME36	skyblue	na	fah	ME12	darkred	na
acer3	ME36	skyblue	na	LOC105933356	ME12	darkred	na
LOC105932510	ME36	skyblue	na	LOC105926384	ME12	darkred	na
si:dkey-206f10.1	ME37	magenta	na	chl1b	ME39	darkgreen	na
LOC105924434	ME37	magenta	na	zc3h4	ME39	darkgreen	na
creb3l2	ME37	magenta	na	fbxl17	ME39	darkgreen	na
LOC105920451	ME37	magenta	na	tsnax	ME39	darkgreen	na
LOC105937254	ME37	magenta	na	LOC118556600	ME39	darkgreen	na
LOC105937825	ME37	magenta	na	sybu	ME39	darkgreen	na
LOC105931738	ME37	magenta	na	trappc9	ME39	darkgreen	na
bptf	ME37	magenta	na	pin1	ME39	darkgreen	na
rtn4rl1b	ME37	magenta	na	sugt1	ME39	darkgreen	na
mesd	ME37	magenta	na	syt7b	ME39	darkgreen	na
LOC105923567	ME38	lightyellow	na	them4	ME7	brown	na
LOC105939392	ME38	lightyellow	na	LOC105917428	ME7	brown	na
LOC105931042	ME38	lightyellow	na	pbx4	ME7	brown	na
mtmr2	ME38	lightyellow	na	acadm	ME7	brown	na
usp21	ME38	lightyellow	na	lysmd2	ME7	brown	na
col6a3	ME38	lightyellow	na	ephb3a	ME7	brown	na
bace2	ME38	lightyellow	na	LOC105936020	ME7	brown	na
LOC105920265	ME38	lightyellow	na	mtss1lb	ME7	brown	na
sox4b	ME38	lightyellow	na	LOC105930897	ME7	brown	na
ablim3	ME38	lightyellow	na	rpap3	ME7	brown	na
LOC105937178	ME39	darkgrey	na	elf1	ME23	paleturquoise	na
LOC105933220	ME39	darkgrey	na	alg6	ME23	paleturquoise	na
pex26	ME39	darkgrey	na	LOC118557062	ME23	paleturquoise	na
LOC105935766	ME39	darkgrey	na	poglut1	ME23	paleturquoise	na
dnajb9a	ME39	darkgrey	na	LOC105929420	ME23	paleturquoise	na
LOC105915609	ME39	darkgrey	na	LOC105927047	ME23	paleturquoise	na
LOC105938290	ME39	darkgrey	na	fam131bb	ME23	paleturquoise	na
prorp	ME39	darkgrey	na	slc44a1b	ME23	paleturquoise	na
kif22	ME39	darkgrey	na	gtf2h5	ME23	paleturquoise	na
prkcz	ME39	darkgrey	na	LOC105916192	ME23	paleturquoise	na
sac3d1	ME1	tan	ctmax_28	si:dkey-70p6.1	ME38	lightcyan	na
trim2a	ME1	tan	ctmax_28	LOC105930315	ME38	lightcyan	na
LOC105933445	ME1	tan	ctmax_28	exoc8	ME38	lightcyan	na
sf3b1	ME1	tan	ctmax_28	shdb	ME38	lightcyan	na
dnajc10	ME1	tan	ctmax_28	chd8	ME38	lightcyan	na
mgat1b	ME1	tan	ctmax_28	LOC105936563	ME38	lightcyan	na
si:ch211-11k18.4	ME1	tan	ctmax_28	prkra	ME38	lightcyan	na
atp6v1c1b	ME1	tan	ctmax_28	chchd3a	ME38	lightcyan	na
pdia3	ME1	tan	ctmax_28	vps16	ME38	lightcyan	na
lamp1b	ME1	tan	ctmax_28	bhlhe40	ME38	lightcyan	na
tctex1d2	ME10	black	na	LOC105927867	ME25	red	na
id3	ME10	black	na	prkab2	ME25	red	na
eif4ea	ME10	black	na	LOC105938048	ME25	red	na
arl6ip5b	ME10	black	na	LOC105917189	ME25	red	na
LOC105931420	ME10	black	na	usp5	ME25	red	na
LOC105925539	ME10	black	na	LOC118564182	ME25	red	na
fcf1	ME10	black	na	asb5a	ME25	red	na
il10ra	ME10	black	na	cbll1	ME25	red	na
ncoa6	ME10	black	na	LOC105929351	ME25	red	na
ankrd44	ME10	black	na	LOC105930312	ME25	red	na
LOC105917138	ME11	brown	na	slc7a8a	ME19	lightyellow	na
LOC105925566	ME11	brown	na	tnk2b	ME19	lightyellow	na
tango2	ME11	brown	na	LOC105925031	ME19	lightyellow	na
hnrnpaba	ME11	brown	na	LOC105931762	ME19	lightyellow	na
rps19bp1	ME11	brown	na	mcamb	ME19	lightyellow	na
tmx1	ME11	brown	na	LOC118564349	ME19	lightyellow	na
ndufa9a	ME11	brown	na	LOC105925201	ME19	lightyellow	na
rpl6	ME11	brown	na	aldoca	ME19	lightyellow	na
srm	ME11	brown	na	rbm42	ME19	lightyellow	na
clcn4	ME11	brown	na	hlfa	ME19	lightyellow	na
LOC105919803	ME12	cyan	na	LOC105915574	ME5	black	na
agap2	ME12	cyan	na	dnaja2b	ME5	black	na
znf276	ME12	cyan	na	colgalt1a	ME5	black	na
cops3	ME12	cyan	na	tpi1b	ME5	black	na
sema4ba	ME12	cyan	na	LOC118556186	ME5	black	na
clptm1l	ME12	cyan	na	dedd1	ME5	black	na
cept1b	ME12	cyan	na	arvcfa	ME5	black	na
nrd1a	ME12	cyan	na	caln1	ME5	black	na
dus1l	ME12	cyan	na	abcf1	ME5	black	na
LOC105922527	ME12	cyan	na	LOC105921069	ME5	black	na
slc4a11	ME13	darkgreen	na	tnfrsf21	ME17	lightgreen	na
tm9sf4	ME13	darkgreen	na	slc25a51b	ME17	lightgreen	na
LOC105937751	ME13	darkgreen	na	fam162a	ME17	lightgreen	na
LOC105917169	ME13	darkgreen	na	LOC105928745	ME17	lightgreen	na
psmb2	ME13	darkgreen	na	bcl2l13	ME17	lightgreen	na
pcolcea	ME13	darkgreen	na	arl4d	ME17	lightgreen	na
LOC105927953	ME13	darkgreen	na	nup153	ME17	lightgreen	na
dnaja1	ME13	darkgreen	na	mtmr4	ME17	lightgreen	na
zfhx3	ME13	darkgreen	na	prrc2b	ME17	lightgreen	na
lamb1a	ME13	darkgreen	na	gareml	ME17	lightgreen	na
ahsa1b	ME14	darkolivegreen	na	LOC105932297	ME28	salmon	na
rxrbb	ME14	darkolivegreen	na	ehmt2	ME28	salmon	na
LOC118556593	ME14	darkolivegreen	na	tmprss3a	ME28	salmon	na
polr3glb	ME14	darkolivegreen	na	hspa8b	ME28	salmon	na
LOC118563954	ME14	darkolivegreen	na	large2	ME28	salmon	na
tma16	ME14	darkolivegreen	na	ntsr1	ME28	salmon	na
xbp1	ME14	darkolivegreen	na	cabp1b	ME28	salmon	na
rps21	ME14	darkolivegreen	na	plch2a	ME28	salmon	na
gipc2	ME14	darkolivegreen	na	triob	ME28	salmon	na
ctdsp2	ME14	darkolivegreen	na	stx3a	ME28	salmon	na
LOC105918704	ME15	darkorange	na	LOC118557848	ME37	yellowgreen	na
LOC118564315	ME15	darkorange	na	LOC105932858	ME37	yellowgreen	na
LOC105919870	ME15	darkorange	na	LOC110366770	ME37	yellowgreen	na
c2cd5	ME15	darkorange	na	snx18a	ME37	yellowgreen	na
hand2	ME15	darkorange	na	LOC105925725	ME37	yellowgreen	na
ndufs7	ME15	darkorange	na	LOC105915215	ME37	yellowgreen	na
atp5pf	ME15	darkorange	na	znf503	ME37	yellowgreen	na
creb3l4	ME15	darkorange	na	ska2	ME37	yellowgreen	na
wdr81	ME15	darkorange	na	lipt2	ME37	yellowgreen	na
LOC105931008	ME15	darkorange	na	ncam1b	ME37	yellowgreen	na
fzr1b	ME16	darkred	na	tmem179ba	ME15	greenyellow	na
pinx1	ME16	darkred	na	LOC105923567	ME15	greenyellow	na
mycn	ME16	darkred	na	LOC118556327	ME15	greenyellow	na
popdc2	ME16	darkred	na	LOC105926044	ME15	greenyellow	na
aar2	ME16	darkred	na	LOC105926719	ME15	greenyellow	na
rhag	ME16	darkred	na	LOC118557055	ME15	greenyellow	na
zcchc8	ME16	darkred	na	cntn5	ME15	greenyellow	na
calcoco2	ME16	darkred	na	cd82b	ME15	greenyellow	na
glod4	ME16	darkred	na	lsm5	ME15	greenyellow	na
scaf1	ME16	darkred	na	hmg20b	ME15	greenyellow	na
LOC110368142	ME17	darkturquoise	na	rcc1l	ME29	sienna3	na
lpin1	ME17	darkturquoise	na	jakmip1	ME29	sienna3	na
sbk3	ME17	darkturquoise	na	tango2	ME29	sienna3	na
ss18	ME17	darkturquoise	na	olfml2ba	ME29	sienna3	na
LOC105936517	ME17	darkturquoise	na	yipf3	ME29	sienna3	na
gclm	ME17	darkturquoise	na	b4galt1l	ME29	sienna3	na
lpar6a	ME17	darkturquoise	na	cacna2d2a	ME29	sienna3	na
amot	ME17	darkturquoise	na	znf740a	ME29	sienna3	na
niban2a	ME17	darkturquoise	na	lmnb1	ME29	sienna3	na
atp7a	ME17	darkturquoise	na	LOC118562691	ME29	sienna3	na
fgfr1op2	ME18	green	na	ftsj3	ME13	darkturquoise	na
xpnpep1	ME18	green	na	cnot4a	ME13	darkturquoise	na
larp1	ME18	green	na	bap1	ME13	darkturquoise	na
LOC105926800	ME18	green	na	ubald2	ME13	darkturquoise	na
LOC105936183	ME18	green	na	vps37d	ME13	darkturquoise	na
LOC105920554	ME18	green	na	tars3	ME13	darkturquoise	na
b3galt2	ME18	green	na	cramp1	ME13	darkturquoise	na
dnttip2	ME18	green	na	LOC105930470	ME13	darkturquoise	na
LOC105919268	ME18	green	na	LOC105928795	ME13	darkturquoise	na
ube2kb	ME18	green	na	ulk2	ME13	darkturquoise	na
mecr	ME19	greenyellow	na	LOC105927755	ME24	plum1	na
zmat5	ME19	greenyellow	na	coro1ca	ME24	plum1	na
LOC105925192	ME19	greenyellow	na	LOC105925275	ME24	plum1	na
LOC105931061	ME19	greenyellow	na	LOC105939806	ME24	plum1	na
LOC105929541	ME19	greenyellow	na	senp8	ME24	plum1	na
LOC105922821	ME19	greenyellow	na	LOC105931764	ME24	plum1	na
mtx2	ME19	greenyellow	na	LOC105923771	ME24	plum1	na
LOC105916053	ME19	greenyellow	na	LOC105916397	ME24	plum1	na
cacfd1	ME19	greenyellow	na	LOC105930625	ME24	plum1	na
fh	ME19	greenyellow	na	spock2	ME24	plum1	na
nckap5l	ME2	violet	ctmax_28	deaf1	ME18	lightsteelblue1	na
LOC110367697	ME2	violet	ctmax_28	si:ch211-161c3.5	ME18	lightsteelblue1	na
pan2	ME2	violet	ctmax_28	emid1	ME18	lightsteelblue1	na
LOC105924005	ME2	violet	ctmax_28	prf1.5	ME18	lightsteelblue1	na
LOC105927180	ME2	violet	ctmax_28	LOC105933580	ME18	lightsteelblue1	na
ttc17	ME2	violet	ctmax_28	fxr1	ME18	lightsteelblue1	na
orc4	ME2	violet	ctmax_28	LOC105917631	ME18	lightsteelblue1	na
LOC105917880	ME2	violet	ctmax_28	atp8b2	ME18	lightsteelblue1	na
LOC105938041	ME2	violet	ctmax_28	LOC105929138	ME18	lightsteelblue1	na
si:ch211-239f4.1	ME2	violet	ctmax_28	proca1	ME18	lightsteelblue1	na
trmt13	ME20	grey60	na	LOC105935092	ME36	yellow	na
LOC105919087	ME20	grey60	na	slc25a55a	ME36	yellow	na
tmub2	ME20	grey60	na	impact	ME36	yellow	na
LOC118564488	ME20	grey60	na	zfyve16	ME36	yellow	na
LOC105916489	ME20	grey60	na	LOC105938944	ME36	yellow	na
LOC105927733	ME20	grey60	na	nmnat1	ME36	yellow	na
ptpn3	ME20	grey60	na	lzic	ME36	yellow	na
LOC105932531	ME20	grey60	na	lcp1	ME36	yellow	na
ube2g1b	ME20	grey60	na	thop1	ME36	yellow	na
slc11a2	ME20	grey60	na	syt11a	ME36	yellow	na
rab40c	ME21	lightgreen	na	slc39a14	ME34	turquoise	na
tbc1d10c	ME21	lightgreen	na	eif4a3	ME34	turquoise	na
siae	ME21	lightgreen	na	cunh6orf89	ME34	turquoise	na
adoa	ME21	lightgreen	na	epd	ME34	turquoise	na
LOC105921059	ME21	lightgreen	na	LOC105922498	ME34	turquoise	na
sdf4	ME21	lightgreen	na	LOC105936238	ME34	turquoise	na
tns1a	ME21	lightgreen	na	gps1	ME34	turquoise	na
LOC118557447	ME21	lightgreen	na	ptpn23a	ME34	turquoise	na
xaf1	ME21	lightgreen	na	cbx6b	ME34	turquoise	na
zgc:153993	ME21	lightgreen	na	fbxo25	ME34	turquoise	na
LOC105937232	ME22	mediumpurple3	na	LOC105919209	ME21	midnightblue	na
ppp1r12a	ME22	mediumpurple3	na	rab40c	ME21	midnightblue	na
LOC105928245	ME22	mediumpurple3	na	chmp2a	ME21	midnightblue	na
fgf17	ME22	mediumpurple3	na	LOC118566176	ME21	midnightblue	na
sufu	ME22	mediumpurple3	na	rngtt	ME21	midnightblue	na
c20h1orf50	ME22	mediumpurple3	na	pdha1a	ME21	midnightblue	na
btbd7	ME22	mediumpurple3	na	dlat	ME21	midnightblue	na
fam8a1a	ME22	mediumpurple3	na	LOC105916911	ME21	midnightblue	na
LOC105915447	ME22	mediumpurple3	na	hectd1	ME21	midnightblue	na
tom1	ME22	mediumpurple3	na	LOC105930578	ME21	midnightblue	na
bcar3	ME23	orange	na	fam193a	ME20	magenta	na
LOC105940070	ME23	orange	na	LOC118557315	ME20	magenta	na
LOC105934776	ME23	orange	na	vwc2l	ME20	magenta	na
brox	ME23	orange	na	LOC105915995	ME20	magenta	na
LOC105919672	ME23	orange	na	efnb3b	ME20	magenta	na
tmem231	ME23	orange	na	mrps12	ME20	magenta	na
sgcb	ME23	orange	na	tmem254	ME20	magenta	na
tmem214	ME23	orange	na	stt3a	ME20	magenta	na
LOC105930467	ME23	orange	na	LOC105926125	ME20	magenta	na
edn2	ME23	orange	na	LOC105926034	ME20	magenta	na
yif1b	ME9	orangered4	wam_12	actr8	ME33	tan	na
LOC105940370	ME9	orangered4	wam_12	LOC105919409	ME33	tan	na
atad5a	ME9	orangered4	wam_12	LOC105921520	ME33	tan	na
LOC110366989	ME9	orangered4	wam_12	si:ch211-237l4.6	ME33	tan	na
LOC105925049	ME9	orangered4	wam_12	nop53	ME33	tan	na
fth1b	ME9	orangered4	wam_12	mboat7	ME33	tan	na
LOC105927912	ME9	orangered4	wam_12	nxpe3	ME33	tan	na
tusc2b	ME9	orangered4	wam_12	eml3	ME33	tan	na
top2b	ME9	orangered4	wam_12	taf11	ME33	tan	na
azi2	ME9	orangered4	wam_12	si:dkey-97m3.1	ME33	tan	na
ext1b	ME24	paleturquoise	na	cart4	ME30	skyblue	na
LOC105918327	ME24	paleturquoise	na	LOC105930688	ME30	skyblue	na
LOC105923271	ME24	paleturquoise	na	adob	ME30	skyblue	na
insig1	ME24	paleturquoise	na	dqx1	ME30	skyblue	na
drap1	ME24	paleturquoise	na	nfil3-2	ME30	skyblue	na
edil3a	ME24	paleturquoise	na	LOC105917349	ME30	skyblue	na
mapk11	ME24	paleturquoise	na	mrpl39	ME30	skyblue	na
ubac2	ME24	paleturquoise	na	rnf165a	ME30	skyblue	na
LOC118566944	ME24	paleturquoise	na	reep3b	ME30	skyblue	na
LOC105920405	ME24	paleturquoise	na	LOC118560366	ME30	skyblue	na
LOC105919615	ME25	pink	na	si:ch211-244c8.4	ME4	violet	ctmax_28_wam_28
lcorl	ME25	pink	na	LOC118565197	ME4	violet	ctmax_28_wam_28
LOC105920499	ME25	pink	na	map2k2a	ME4	violet	ctmax_28_wam_28
ptpn18	ME25	pink	na	ngfra	ME4	violet	ctmax_28_wam_28
clgn	ME25	pink	na	apoc1	ME4	violet	ctmax_28_wam_28
ttc7b	ME25	pink	na	zmp:0000000521	ME4	violet	ctmax_28_wam_28
polr3d	ME25	pink	na	rnaseh2b	ME4	violet	ctmax_28_wam_28
hivep1	ME25	pink	na	LOC105935256	ME4	violet	ctmax_28_wam_28
ecsit	ME25	pink	na	caly	ME4	violet	ctmax_28_wam_28
ercc6	ME25	pink	na	LOC105930240	ME4	violet	ctmax_28_wam_28
LOC105917855	ME26	plum1	na	gtf3c6	ME40	grey60	na
LOC105939091	ME26	plum1	na	gan	ME40	grey60	na
dnaja	ME26	plum1	na	tcf3a	ME40	grey60	na
trnau1apb	ME26	plum1	na	taf1	ME40	grey60	na
LOC105936238	ME26	plum1	na	alkbh2	ME40	grey60	na
nfe2l1b	ME26	plum1	na	LOC105921579	ME40	grey60	na
LOC105937510	ME26	plum1	na	kcna2b	ME40	grey60	na
hnrnph3	ME26	plum1	na	nf2a	ME40	grey60	na
LOC105939830	ME26	plum1	na	zgc:112271	ME40	grey60	na
tgfbi	ME26	plum1	na	LOC105917073	ME40	grey60	na
LOC105919311	ME27	purple	na	LOC105921297	ME35	white	na
tmx2a	ME27	purple	na	ctu2	ME35	white	na
phyhd1	ME27	purple	na	srsf1b	ME35	white	na
thtpa	ME27	purple	na	nt5dc3	ME35	white	na
ptk7b	ME27	purple	na	LOC110368773	ME35	white	na
fastk	ME27	purple	na	LOC118563703	ME35	white	na
chac1	ME27	purple	na	LOC105920805	ME35	white	na
plekhg2	ME27	purple	na	LOC118556138	ME35	white	na
rtcb	ME27	purple	na	emc1	ME35	white	na
LOC105938139	ME27	purple	na	LOC105931149	ME35	white	na
lin52	ME28	royalblue	na	LOC118560787	ME22	orangered4	na
pdlim4	ME28	royalblue	na	lgals3a	ME22	orangered4	na
lrrc45	ME28	royalblue	na	sema3aa	ME22	orangered4	na
zdhhc7	ME28	royalblue	na	slc39a13	ME22	orangered4	na
adprm	ME28	royalblue	na	LOC105919639	ME22	orangered4	na
zdhhc16b	ME28	royalblue	na	zgc:55943	ME22	orangered4	na
LOC105939732	ME28	royalblue	na	stat1a	ME22	orangered4	na
pskh1	ME28	royalblue	na	tesk1	ME22	orangered4	na
fbxw2	ME28	royalblue	na	LOC105934205	ME22	orangered4	na
slc39a14	ME28	royalblue	na	ranbp10	ME22	orangered4	na
clmpb	ME3	lightcyan	fa_12	LOC118556516	ME31	skyblue3	na
robo2	ME3	lightcyan	fa_12	dap3	ME31	skyblue3	na
LOC105933805	ME3	lightcyan	fa_12	pus7	ME31	skyblue3	na
dgkzb	ME3	lightcyan	fa_12	ptk7b	ME31	skyblue3	na
LOC105919235	ME3	lightcyan	fa_12	ak4	ME31	skyblue3	na
LOC105919001	ME3	lightcyan	fa_12	skiv2l	ME31	skyblue3	na
tmem167b	ME3	lightcyan	fa_12	pmvk	ME31	skyblue3	na
LOC105923472	ME3	lightcyan	fa_12	hdx	ME31	skyblue3	na
copb2	ME3	lightcyan	fa_12	lamtor4	ME31	skyblue3	na
akt1	ME3	lightcyan	fa_12	alg9	ME31	skyblue3	na
spon2b	ME29	sienna3	na	LOC105920543	ME32	steelblue	na
znf704	ME29	sienna3	na	bves	ME32	steelblue	na
cldn5b	ME29	sienna3	na	eed	ME32	steelblue	na
LOC105937705	ME29	sienna3	na	mrpl30	ME32	steelblue	na
mfsd14bb	ME29	sienna3	na	hmces	ME32	steelblue	na
LOC105924278	ME29	sienna3	na	LOC105935265	ME32	steelblue	na
LOC105936188	ME29	sienna3	na	kif3b	ME32	steelblue	na
fgfr2	ME29	sienna3	na	grinab	ME32	steelblue	na
opa3	ME29	sienna3	na	lrp3	ME32	steelblue	na
LOC105917073	ME29	sienna3	na	si:ch211-51e12.7	ME32	steelblue	na
star	ME30	skyblue3	na	LOC105918424	ME9	darkmagenta	na
LOC105918403	ME30	skyblue3	na	tnrc6c2	ME9	darkmagenta	na
LOC105937182	ME30	skyblue3	na	gabrd	ME9	darkmagenta	na
LOC105924960	ME30	skyblue3	na	plcg1	ME9	darkmagenta	na
sec63	ME30	skyblue3	na	kcnn1a	ME9	darkmagenta	na
spegb	ME30	skyblue3	na	usp10	ME9	darkmagenta	na
LOC105915652	ME30	skyblue3	na	LOC105917431	ME9	darkmagenta	na
LOC105922680	ME30	skyblue3	na	gpx1a	ME9	darkmagenta	na
ptgesl	ME30	skyblue3	na	LOC105929424	ME9	darkmagenta	na
mef2d	ME30	skyblue3	na	ube2ib	ME9	darkmagenta	na
csf1ra	ME31	steelblue	na	LOC105921153	ME2	orange	ctmax_28
samd4a	ME31	steelblue	na	dnajb5	ME2	orange	ctmax_28
LOC105922687	ME31	steelblue	na	atp7a	ME2	orange	ctmax_28
st6galnac6	ME31	steelblue	na	LOC105928575	ME2	orange	ctmax_28
faf1	ME31	steelblue	na	slf1	ME2	orange	ctmax_28
babam2	ME31	steelblue	na	LOC105916444	ME2	orange	ctmax_28
tmem35	ME31	steelblue	na	clybl	ME2	orange	ctmax_28
optn	ME31	steelblue	na	LOC105940177	ME2	orange	ctmax_28
LOC105937262	ME31	steelblue	na	scarb2a	ME2	orange	ctmax_28
trib3	ME31	steelblue	na	enox2	ME2	orange	ctmax_28
si:ch211-237l4.6	ME32	turquoise	na	LOC118560538	ME8	cyan	na
LOC105927988	ME32	turquoise	na	smarca4a	ME8	cyan	na
phf20a	ME32	turquoise	na	cops5	ME8	cyan	na
LOC110368128	ME32	turquoise	na	LOC105929202	ME8	cyan	na
vegfab	ME32	turquoise	na	LOC118556510	ME8	cyan	na
nt5dc1	ME32	turquoise	na	rabgef1l	ME8	cyan	na
ttc3	ME32	turquoise	na	LOC105931263	ME8	cyan	na
skap1	ME32	turquoise	na	gtpbp10	ME8	cyan	na
tmed8	ME32	turquoise	na	sdhaf1	ME8	cyan	na
LOC105917275	ME32	turquoise	na	prkd2	ME8	cyan	na
phlda1	ME33	white	na	idh3b	ME1	pink	body_mass_12
ranbp10	ME33	white	na	tapbpl	ME1	pink	body_mass_12
syt12	ME33	white	na	farp2	ME1	pink	body_mass_12
scrib	ME33	white	na	sf3a3	ME1	pink	body_mass_12
exosc10	ME33	white	na	zic1	ME1	pink	body_mass_12
LOC118556193	ME33	white	na	rnaset2	ME1	pink	body_mass_12
LOC105938186	ME33	white	na	ndufb10	ME1	pink	body_mass_12
rnf25	ME33	white	na	ggcx	ME1	pink	body_mass_12
wbp2nl	ME33	white	na	nfyal	ME1	pink	body_mass_12
ctbs	ME33	white	na	zgc:56235	ME1	pink	body_mass_12
slc27a6	ME34	yellow	na	nubp2	ME26	royalblue	na
LOC118556321	ME34	yellow	na	fam126a	ME26	royalblue	na
tmem71	ME34	yellow	na	tmem240a	ME26	royalblue	na
LOC118564137	ME34	yellow	na	mrpl54	ME26	royalblue	na
gnsb	ME34	yellow	na	xpa	ME26	royalblue	na
pag1	ME34	yellow	na	mettl14	ME26	royalblue	na
LOC105936259	ME34	yellow	na	pvrl2l	ME26	royalblue	na
LOC105924423	ME34	yellow	na	hadhab	ME26	royalblue	na
LOC105919740	ME34	yellow	na	LOC105938569	ME26	royalblue	na
ctdspl2b	ME34	yellow	na	LOC105932924	ME26	royalblue	na
c1d	ME35	yellowgreen	na	LOC105919945	ME14	green	na
pam16	ME35	yellowgreen	na	il19l	ME14	green	na
LOC110367437	ME35	yellowgreen	na	LOC105930255	ME14	green	na
csrnp1b	ME35	yellowgreen	na	tasorb	ME14	green	na
rbm12bb	ME35	yellowgreen	na	pfkpa	ME14	green	na
LOC118558183	ME35	yellowgreen	na	acap3a	ME14	green	na
kat8	ME35	yellowgreen	na	ppm1lb	ME14	green	na
gspt1	ME35	yellowgreen	na	acin1b	ME14	green	na
dcaf8	ME35	yellowgreen	na	ptprr	ME14	green	na
itga4	ME35	yellowgreen	na	LOC105930034	ME14	green	na
trafd1	ME4	saddlebrown	fa_12_wam_12	hirip3	ME6	blue	na
ncor2	ME4	saddlebrown	fa_12_wam_13	mapkbp1	ME6	blue	na
LOC118556159	ME4	saddlebrown	fa_12_wam_14	ascc1	ME6	blue	na
LOC105935159	ME4	saddlebrown	fa_12_wam_15	cicb	ME6	blue	na
LOC118565175	ME4	saddlebrown	fa_12_wam_16	dpysl3	ME6	blue	na
tomm34	ME4	saddlebrown	fa_12_wam_17	dnajb1b	ME6	blue	na
ap3b1a	ME4	saddlebrown	fa_12_wam_18	slc6a2	ME6	blue	na
ppm1h	ME4	saddlebrown	fa_12_wam_19	LOC105929265	ME6	blue	na
dis3l2	ME4	saddlebrown	fa_12_wam_20	ccnb3	ME6	blue	na
LOC118559264	ME4	saddlebrown	fa_12_wam_21	ttc14	ME6	blue	na
LOC105935504	ME5	salmon	wam_12	LOC105930940	ME10	darkolivegreen	na
LOC105922257	ME5	salmon	wam_12	ndufb8	ME10	darkolivegreen	na
gnai1	ME5	salmon	wam_12	slco2b1	ME10	darkolivegreen	na
rasa1a	ME5	salmon	wam_12	wdr20b	ME10	darkolivegreen	na
pik3r2	ME5	salmon	wam_12	LOC105928229	ME10	darkolivegreen	na
LOC105929651	ME5	salmon	wam_12	b3glctb	ME10	darkolivegreen	na
dag1	ME5	salmon	wam_12	madd	ME10	darkolivegreen	na
per3	ME5	salmon	wam_12	LOC105936303	ME10	darkolivegreen	na
nt5c2b	ME5	salmon	wam_12	myg1	ME10	darkolivegreen	na
dennd5a	ME5	salmon	wam_12	usp42	ME10	darkolivegreen	na
wnt5b	ME6	blue	heart_mass_12	lrch3	ME3	purple	body_mass_12
LOC118556558	ME6	blue	heart_mass_12	spegb	ME3	purple	body_mass_12
LOC105917265	ME6	blue	heart_mass_12	tln2b	ME3	purple	body_mass_12
cgref1	ME6	blue	heart_mass_12	mrpl14	ME3	purple	body_mass_12
srsf7a	ME6	blue	heart_mass_12	tox2	ME3	purple	body_mass_12
LOC105931307	ME6	blue	heart_mass_12	LOC105929849	ME3	purple	body_mass_12
exoc3	ME6	blue	heart_mass_12	jmjd1cb	ME3	purple	body_mass_12
parp2	ME6	blue	heart_mass_12	klf5b	ME3	purple	body_mass_12
LOC105933455	ME6	blue	heart_mass_12	golga3	ME3	purple	body_mass_12
tmem147	ME6	blue	heart_mass_12	yif1b	ME3	purple	body_mass_12
mospd2	ME7	red	lka_12	fam219b	ME27	saddlebrown	na
LOC105934357	ME7	red	lka_12	LOC105935060	ME27	saddlebrown	na
abhd14b	ME7	red	lka_12	LOC110367009	ME27	saddlebrown	na
LOC105917126	ME7	red	lka_12	LOC105938954	ME27	saddlebrown	na
LOC110369535	ME7	red	lka_12	LOC118556246	ME27	saddlebrown	na
ankrd50l	ME7	red	lka_12	zgc:162707	ME27	saddlebrown	na
magi3a	ME7	red	lka_12	slc8a4a	ME27	saddlebrown	na
rhoub	ME7	red	lka_12	emilin2a	ME27	saddlebrown	na
LOC105917177	ME7	red	lka_12	cers1	ME27	saddlebrown	na
plxnb2b	ME7	red	lka_12	smpx	ME27	saddlebrown	na
txlna	ME8	darkmagenta	wam_12	LOC105919238	ME16	darkgrey	na
LOC105930789	ME8	darkmagenta	wam_12	asb7	ME16	darkgrey	na
cass4	ME8	darkmagenta	wam_12	LOC105926790	ME16	darkgrey	na
gas6	ME8	darkmagenta	wam_12	LOC105939475	ME16	darkgrey	na
rapgef2	ME8	darkmagenta	wam_12	npy8br	ME16	darkgrey	na
ciz1b	ME8	darkmagenta	wam_12	pikfyve	ME16	darkgrey	na
mosmoa	ME8	darkmagenta	wam_12	LOC118560550	ME16	darkgrey	na
scyl3	ME8	darkmagenta	wam_12	palmdb	ME16	darkgrey	na
LOC105919699	ME8	darkmagenta	wam_12	LOC118562518	ME16	darkgrey	na
hspa12b	ME8	darkmagenta	wam_12	fabp4a	ME16	darkgrey	na
				xylb	ME41	mediumpurple3	na
				lsm14aa	ME41	mediumpurple3	na
				atp6v0a2a	ME41	mediumpurple3	na
				ephb2b	ME41	mediumpurple3	na
				dhrs11a	ME41	mediumpurple3	na
				arhgap24	ME41	mediumpurple3	na
				slc18a2	ME41	mediumpurple3	na
				smurf2	ME41	mediumpurple3	na
				ddhd1a	ME41	mediumpurple3	na
				LOC105938286	ME41	mediumpurple3	na
				LOC105931048	ME11	darkorange	na
				mettl26	ME11	darkorange	na
				uxs1	ME11	darkorange	na
				tbc1d30	ME11	darkorange	na
				rufy2	ME11	darkorange	na
				LOC105922201	ME11	darkorange	na
				LOC105933363	ME11	darkorange	na
				LOC105928332	ME11	darkorange	na
				camkk1a	ME11	darkorange	na
				LOC105919900	ME11	darkorange	na

## Sheet: Table_S2
Table S2: Association results for physiological traits, single mRNAs, and mRNA modules. Results are shown for all significant associations after FDR correction and pruning for linkage disequilibrium. Columns: Direct/indirect (indicates SNP associated with a physiological trait [direct] or mRNA expression [indirect]); chromosome; position (base pair on the chromosome); major (major allele); minor …
Direct/Indirect	Trait/Single/ME	Chromosome	Position	Major	Minor	Frequency	N	LRT	real_n	wt	he	ho	SNP	pvalue	Chr	fdr_pval	trait	module_number
direct	trait	NC046363.1	31037486	G	T	0.257073	56	31.2532	25	15	10	0	r143331	2.26e-08	46363.1	0.031848	END_Mrcardiac
direct	trait	NC046371.1	19082580	A	T	0.099926	56	29.0895	30	24	6	0	r508828	6.91e-08	46371.1	0.0485942	END_Mrcardiac
direct	trait	NC046371.1	29986564	G	A	0.317375	58	97.8658	23	13	10	0	r522271	4.48e-23	46371.1	3.15e-17	GLU_Mrcardiac
direct	trait	NC046380.1	38698336	C	T	0.123879	58	56.2637	39	34	5	0	r958590	6.34e-14	46380.1	2.97e-08	GLU_MRcardiac
direct	trait	NC046381.1	16773684	A	C	0.164075	58	116.753	31	27	4	0	r985358	3.25e-27	46381.1	4.57e-21	LKA_Mrcardiac
indirect	single	NC046363.1	31037630	G	T	0.179887	41	96.3979	27	14	13	0	r143339	9.4e-23	46363.1	1.32e-16	LOC105915652_heart
indirect	single	NC046382.1	17259617	C	T	0.266706	41	100.269	26	12	14	0	r1048166	1.33e-23	46382.1	1.87e-17	LOC105919001_heart
indirect	single	NC046383.1	7491651	C	A	0.240666	41	534.094	25	15	10	0	r1080764	3.63e-118	46383.1	5.11e-112	LOC105919001_heart
indirect	single	NW023396857.1	1139102	G	A	0.231175	41	95.1486	33	22	11	0	r1268262	1.77e-22	2.33969e+07	2.48e-16	LOC105919001_heart
indirect	single	NC046374.1	20683818	G	A	0.2854	41	38.0073	20	10	10	0	r678968	7.05e-10	46374.1	0.000991153	LOC105919268_heart
indirect	single	NC046382.1	17259850	C	T	0.226143	41	203.535	27	17	10	0	r1048178	3.54e-46	46382.1	4.97e-40	LOC105919740_heart
indirect	single	NC046381.1	10053130	T	A	0.296998	41	66.4733	20	10	10	0	r976409	3.55e-16	46381.1	4.99e-10	LOC105919870_heart
indirect	single	NC046372.1	38058592	C	T	0.302297	41	31.232	26	10	16	0	r578798	2.29e-08	46372.1	0.0321978	LOC105920405_heart
indirect	single	NC046372.1	12430933	C	T	0.250562	41	32.4554	26	13	13	0	r547260	1.22e-08	46372.1	0.0171509	LOC105921059_heart
indirect	single	NW023396674.1	169114	T	A	0.344526	41	70.7865	31	11	18	2	r1204011	3.98e-17	2.33967e+07	5.6e-11	LOC105924960_heart
indirect	single	NC046382.1	17259617	C	T	0.266706	41	84.805	26	12	14	0	r1048166	3.29e-20	46382.1	4.63e-14	LOC105929541_heart
indirect	single	NC046371.1	31436955	T	C	0.29219	41	97.1923	26	13	13	0	r523803	6.29e-23	46371.1	8.85e-17	LOC105933805_heart
indirect	single	NC046384.1	11157751	C	T	0.271032	41	173.927	20	10	10	0	r1137246	1.03e-39	46384.1	1.44e-33	LOC105933805_heart
indirect	single	NW023396857.1	1139207	C	T	0.303674	41	1474.3	22	12	10	0	r1268264	1.48219693752374e-322	2.33969e+07	2.08438687369476e-316	LOC105934776_heart
indirect	single	NC046383.1	7491651	C	A	0.240666	41	37.1479	25	15	10	0	r1080764	1.1e-09	46383.1	0.00153991	LOC105936259_heart
indirect	single	NC046378.1	17994316	T	C	0.320319	41	103.262	29	13	16	0	r842858	2.94e-24	46378.1	4.13e-18	LOC105937510_heart
indirect	single	NC046381.1	16933223	A	G	0.217671	41	55.7835	24	11	13	0	r985559	8.09e-14	46381.1	1.14e-07	LOC105937510_heart
indirect	single	NW023396674.1	84351	G	T	0.228848	41	33.1253	26	15	11	0	r1203571	8.64e-09	2.33967e+07	0.012151	LOC105937510_heart
indirect	single	NC046379.1	6019689	G	C	0.322309	41	52.424	28	10	18	0	r872696	4.47e-13	46379.1	6.29e-07	LOC105938139_heart
indirect	single	NC046379.1	20427143	C	T	0.271359	41	68.4644	26	14	12	0	r888848	1.29e-16	46379.1	1.82e-10	LOC105938139_heart
indirect	single	NW023396770.1	2802474	C	T	0.226081	41	38.5643	27	16	11	0	r1233652	5.3e-10	2.33968e+07	0.00074504	LOC105938139_heart
indirect	single	NW023396857.1	1139207	C	T	0.303674	41	44.6409	22	12	10	0	r1268264	2.37e-11	2.33969e+07	3.33e-05	LOC118556593_heart
indirect	single	NC046382.1	17259617	C	T	0.266706	41	254.879	26	12	14	0	r1048166	2.24e-57	46382.1	3.15e-51	LOC118557447_heart
indirect	single	NC046367.1	15129386	G	A	0.306336	41	36.6181	23	10	12	1	r333144	1.44e-09	46367.1	0.00202075	LOC118559264_heart
indirect	single	NW023396846.1	1356683	G	T	0.1896	41	184.16	24	13	11	0	r1262770	5.99e-42	2.33968e+07	8.42e-36	ahsa1b_heart
indirect	single	NW023396967.1	416257	G	A	0.270394	41	131.918	23	12	11	0	r1323982	1.56e-30	2.3397e+07	2.19e-24	atad5a_heart
indirect	single	NC046380.1	25284469	T	G	0.196722	41	33.2452	25	15	10	0	r939997	8.12e-09	46380.1	0.0114249	atp7a_heart
indirect	single	NC046379.1	20427256	A	T	0.175934	41	46.1103	24	14	10	0	r888851	1.12e-11	46379.1	1.57e-05	bptf_heart
indirect	single	NW023396846.1	1356683	G	T	0.1896	41	82.1116	24	13	11	0	r1262770	1.29e-19	2.33968e+07	1.81e-13	cacfd1_heart
indirect	single	NC046381.1	16933223	A	G	0.217671	41	42.9725	24	11	13	0	r985559	5.55e-11	46381.1	7.81e-05	chac1_heart
indirect	single	NW023397088.1	791840	G	T	0.268661	41	44.9895	28	14	14	0	r1352866	1.98e-11	2.33971e+07	2.79e-05	copb2_heart
indirect	single	NW023396770.1	2802474	C	T	0.226081	41	36.8575	27	16	11	0	r1233652	1.27e-09	2.33968e+07	0.00178719	creb3l4_heart
indirect	single	NW023396857.1	1139207	C	T	0.303674	41	57.2811	22	12	10	0	r1268264	3.78e-14	2.33969e+07	5.31e-08	creb3l4_heart
indirect	single	NW023396934.1	2400632	T	C	0.320312	41	34.6646	26	13	13	0	r1307868	3.92e-09	2.33969e+07	0.00550813	creb3l4_heart
indirect	single	NC046382.1	17259850	C	T	0.226143	41	49.9136	27	17	10	0	r1048178	1.61e-12	46382.1	2.26e-06	ctdspl2b_heart
indirect	single	NC046380.1	14141196	C	T	0.306813	41	88.4867	25	12	13	0	r927342	5.12e-21	46380.1	7.2e-15	edil3a_heart
indirect	single	NC046370.1	144865	G	C	0.24327	41	44.5899	30	20	10	0	r450865	2.43e-11	46370.1	3.42e-05	gipc2_heart
indirect	single	NC046372.1	3715596	G	A	0.322546	41	53.5734	33	10	23	0	r539062	2.49e-13	46372.1	3.5e-07	gipc2_heart
indirect	single	NW023396934.1	2400632	T	C	0.320312	41	42.9587	26	13	13	0	r1307868	5.59e-11	2.33969e+07	7.86e-05	gnai1_heart
indirect	single	NC046368.1	700160	A	G	0.290931	41	266.289	22	12	10	0	r362232	7.31e-60	46368.1	1.03e-53	gnsb_heart
indirect	single	NC046380.1	25284469	T	G	0.196722	41	126.735	25	15	10	0	r939997	2.12e-29	46380.1	2.99e-23	gnsb_heart
indirect	single	NC046370.1	18804809	C	G	0.26356	41	196.799	22	12	10	0	r468953	1.04e-44	46370.1	1.47e-38	insig1_heart
indirect	single	NC046383.1	7491651	C	A	0.240666	41	447.846	25	15	10	0	r1080764	2.12e-99	46383.1	2.99e-93	lin52_heart
indirect	single	NC046381.1	10053130	T	A	0.296998	41	104.615	20	10	10	0	r976409	1.48e-24	46381.1	2.09e-18	lrrc45_heart
indirect	single	NW023396956.1	1871258	G	A	0.300708	41	31.6696	31	21	10	0	r1321893	1.83e-08	2.3397e+07	0.0257015	mapk11_heart
indirect	single	NC046370.1	18804809	C	G	0.26356	41	64.6021	22	12	10	0	r468953	9.17e-16	46370.1	1.29e-09	nfe2l1b_heart
indirect	single	NW023397088.1	791840	G	T	0.268661	41	62.0613	28	14	14	0	r1352866	3.33e-15	2.33971e+07	4.68e-09	pik3r2_heart
indirect	single	NC046374.1	34579076	T	A	0.335833	41	119.602	29	11	18	0	r694507	7.73e-28	46374.1	1.09e-21	polr3glb_heart
indirect	single	NW023396967.1	416257	G	A	0.270394	41	2260.87	23	12	11	0	r1323982	0	2.3397e+07	0	polr3glb_heart
indirect	single	NC046365.1	37661673	T	C	0.219616	41	74.5417	21	11	10	0	r260391	5.94e-18	46365.1	8.35e-12	ppm1h_heart
indirect	single	NC046366.1	7066247	C	A	0.267351	41	85.2452	26	10	16	0	r282512	2.64e-20	46366.1	3.71e-14	ppm1h_heart
indirect	single	NC046380.1	3086173	G	A	0.154397	41	55.5245	35	23	12	0	r918032	9.23e-14	46380.1	1.3e-07	ppm1h_heart
indirect	single	NC046372.1	3715292	T	G	0.230184	41	120.284	27	16	11	0	r539050	5.48e-28	46372.1	7.71e-22	rtcb_heart
indirect	single	NW023396770.1	2802369	A	C	0.196697	41	93.4411	26	16	10	0	r1233645	4.18e-22	2.33968e+07	5.88e-16	rtcb_heart
indirect	single	NC046375.1	8119228	C	G	0.246199	41	44.2746	29	18	11	0	r703007	2.85e-11	46375.1	4.01e-05	rtn4rl1b_heart
indirect	single	NC046382.1	15600807	G	A	0.250379	41	108.719	23	12	11	0	r1045607	1.87e-25	46382.1	2.63e-19	rtn4rl1b_heart
indirect	single	NC046384.1	21853971	A	G	0.317487	41	223.781	29	12	17	0	r1153545	1.35e-50	46384.1	1.9e-44	rtn4rl1b_heart
indirect	single	NW023396674.1	84351	G	T	0.228848	41	65.7008	26	15	11	0	r1203571	5.25e-16	2.33967e+07	7.38e-10	sdf4_heart
indirect	single	NC046363.1	31037630	G	T	0.179887	41	690.943	27	14	13	0	r143339	2.79e-152	46363.1	3.92e-146	sec63_heart
indirect	single	NC046372.1	18032071	C	G	0.217397	41	105.435	20	10	10	0	r553107	9.81e-25	46372.1	1.38e-18	sema4ba_heart
indirect	single	NC046366.1	7066137	G	T	0.172217	41	536.481	23	13	10	0	r282509	1.1e-118	46366.1	1.55e-112	siae_heart
indirect	single	NW023396770.1	2802474	C	T	0.226081	41	140.098	27	16	11	0	r1233652	2.53e-32	2.33968e+07	3.56e-26	siae_heart
indirect	single	NC046381.1	10053130	T	A	0.296998	41	42.9649	20	10	10	0	r976409	5.57e-11	46381.1	7.84e-05	spon2b_heart
indirect	single	NC046381.1	10053281	T	C	0.312824	41	57.1293	20	10	10	0	r976420	4.08e-14	46381.1	5.74e-08	st6galnac6_heart
indirect	single	NC046381.1	10053130	T	A	0.296998	41	185.18	20	10	10	0	r976409	3.58e-42	46381.1	5.04e-36	tctex1d2_heart
indirect	single	NC046381.1	16933223	A	G	0.217671	41	56.9957	24	11	13	0	r985559	4.37e-14	46381.1	6.14e-08	tgfbi_heart
indirect	single	NC046361.1	18128374	G	A	0.232188	41	63.7111	23	12	11	0	r21642	1.44e-15	46361.1	2.03e-09	tmem147_heart
indirect	single	NC046364.1	5774563	G	A	0.333095	41	35.2536	27	11	15	1	r174848	2.89e-09	46364.1	0.00407041	tmem147_heart
indirect	single	NC046366.1	7066137	G	T	0.172217	41	308.93	23	13	10	0	r282509	3.74e-69	46366.1	5.25e-63	tmem147_heart
indirect	single	NC046373.1	1384295	G	A	0.209471	41	102.971	23	13	10	0	r595496	3.4e-24	46373.1	4.78e-18	tmem147_heart
indirect	single	NC046380.1	25284469	T	G	0.196722	41	35.3519	25	15	10	0	r939997	2.75e-09	46380.1	0.00387011	tmem147_heart
indirect	single	NC046381.1	10053281	T	C	0.312824	41	35.1362	20	10	10	0	r976420	3.07e-09	46381.1	0.00432335	tmem147_heart
indirect	single	NC046381.1	16933217	T	C	0.235757	41	35.0269	20	10	10	0	r985558	3.25e-09	46381.1	0.00457292	tmub2_heart
indirect	single	NC046382.1	37321656	A	C	0.203048	41	127.801	22	11	10	1	r1071438	1.24e-29	46382.1	1.75e-23	tmub2_heart
indirect	single	NW023396770.1	2802474	C	T	0.226081	41	94.2338	27	16	11	0	r1233652	2.8e-22	2.33968e+07	3.94e-16	tns1a_heart
indirect	single	NC046363.1	32701799	T	A	0.163758	41	510.242	22	12	10	0	r144616	5.62e-113	46363.1	7.9e-107	ubac2_heart
indirect	single	NC046381.1	10053281	T	C	0.312824	41	53.2873	20	10	10	0	r976420	2.88e-13	46381.1	4.05e-07	ube2kb_heart
indirect	single	NC046382.1	17259617	C	T	0.266706	41	176.67	26	12	14	0	r1048166	2.59e-40	46382.1	3.64e-34	xaf1_heart
indirect	single	NC046381.1	10053281	T	C	0.312824	41	66.7	20	10	10	0	r976420	3.16e-16	46381.1	4.45e-10	xbp1_heart
indirect	single	NC046369.1	20196032	C	T	0.215848	44	208.53	22	11	11	0	r422911	2.87e-47	46369.1	4.04e-41	LOC105915995_brain
indirect	single	NC046381.1	29649637	T	A	0.302151	44	40.7737	22	10	12	0	r999090	1.71e-10	46381.1	0.00024036	LOC105915995_brain
indirect	single	NC046380.1	14141177	A	G	0.200538	44	51.6062	32	22	10	0	r927339	6.78e-13	46380.1	9.54e-07	LOC105916192_brain
indirect	single	NC046382.1	15600902	C	A	0.241537	44	36.0997	28	18	10	0	r1045610	1.87e-09	46382.1	0.00263643	LOC105916444_brain
indirect	single	NW023396636.1	83465	C	G	0.315671	44	121.752	24	11	13	0	r1198349	2.62e-28	2.33966e+07	3.68e-22	LOC105916444_brain
indirect	single	NW023396674.1	98386	T	A	0.36931	44	363.452	24	10	13	1	r1203711	4.99e-81	2.33967e+07	7.01e-75	LOC105916911_brain
indirect	single	NW023397438.1	24711	C	A	0.323625	44	308.187	26	15	10	1	r1401814	5.42e-69	2.33974e+07	7.63e-63	LOC105916911_brain
indirect	single	NW023397438.1	28262	G	T	0.319881	44	49.7875	25	12	12	1	r1401943	1.71e-12	2.33974e+07	2.41e-06	LOC105917428_brain
indirect	single	NC046361.1	32681543	A	G	0.208273	44	100.218	30	14	16	0	r36719	1.37e-23	46361.1	1.92e-17	LOC105919209_brain
indirect	single	NC046372.1	3715888	C	T	0.304659	44	41.7394	33	12	21	0	r539077	1.04e-10	46372.1	0.000146652	LOC105919209_brain
indirect	single	NC046375.1	8119582	C	T	0.246445	44	170.344	29	19	10	0	r703021	6.22e-39	46375.1	8.75e-33	LOC105919209_brain
indirect	single	NC046379.1	20427265	A	G	0.197188	44	46.8414	25	10	15	0	r888853	7.7e-12	46379.1	1.08e-05	LOC105919209_brain
indirect	single	NW023397274.1	1240255	T	C	0.337409	44	34.8213	31	10	20	1	r1386488	3.61e-09	2.33973e+07	0.00508224	LOC105919209_brain
indirect	single	NW023397395.1	590549	A	T	0.300178	44	124.046	34	17	17	0	r1399268	8.23e-29	2.33974e+07	1.16e-22	LOC105919209_brain
indirect	single	NC046362.1	36001184	A	T	0.204526	44	34.4407	24	11	13	0	r99251	4.39e-09	46362.1	0.0061798	LOC105921069_brain
indirect	single	NC046371.1	19082759	G	A	0.329003	44	517.373	35	10	25	0	r508840	1.58e-114	46371.1	2.22e-108	LOC105921069_brain
indirect	single	NC046378.1	20223800	T	C	0.183679	44	41.0114	34	24	10	0	r845759	1.51e-10	46378.1	0.000212835	LOC105921069_brain
indirect	single	NW023396674.1	201175	G	C	0.28327	44	96.9081	32	18	14	0	r1204211	7.26e-23	2.33967e+07	1.02e-16	LOC105921069_brain
indirect	single	NW023397088.1	792713	C	G	0.277414	44	93.2578	30	19	11	0	r1352889	4.59e-22	2.33971e+07	6.46e-16	LOC105921069_brain
indirect	single	NC046378.1	12359691	G	A	0.276403	44	53.3659	25	15	10	0	r836627	2.77e-13	46378.1	3.89e-07	LOC105922201_brain
indirect	single	NC046381.1	5604985	T	A	0.180945	44	38.5918	28	18	10	0	r971165	5.22e-10	46381.1	0.000734629	LOC105922201_brain
indirect	single	NW023396770.1	2802138	G	A	0.340887	44	200.595	20	10	10	0	r1233638	1.55e-45	2.33968e+07	2.18e-39	LOC105922201_brain
indirect	single	NW023397011.1	906	G	C	0.254562	44	70.9098	26	16	10	0	r1335095	3.74e-17	2.3397e+07	5.26e-11	LOC105922201_brain
indirect	single	NC046365.1	40606244	G	A	0.339616	44	67.9184	27	12	15	0	r265201	1.7e-16	46365.1	2.4e-10	LOC105926125_brain
indirect	single	NC046366.1	30583675	T	A	0.292514	44	31.4893	25	10	15	0	r312889	2.01e-08	46366.1	0.0282014	LOC105926125_brain
indirect	single	NC046369.1	34679588	T	C	0.22766	44	45.117	29	14	15	0	r445449	1.86e-11	46369.1	2.61e-05	LOC105926125_brain
indirect	single	NC046370.1	18804809	C	G	0.26356	44	38.2802	22	10	12	0	r468953	6.13e-10	46370.1	0.000861787	LOC105926125_brain
indirect	single	NC046374.1	20683778	A	G	0.302778	44	217.396	22	12	10	0	r678963	3.35e-49	46374.1	4.71e-43	LOC105926125_brain
indirect	single	NC046376.1	30663664	G	A	0.255514	44	32.6857	21	10	10	1	r774759	1.08e-08	46376.1	0.0152342	LOC105926125_brain
indirect	single	NC046380.1	25284469	T	G	0.196722	44	61.6448	30	18	12	0	r939997	4.11e-15	46380.1	5.78e-09	LOC105926125_brain
indirect	single	NC046380.1	35119811	A	G	0.219427	44	125.108	23	13	10	0	r952915	4.82e-29	46380.1	6.78e-23	LOC105926125_brain
indirect	single	NC046382.1	17260001	C	T	0.281535	44	93.3408	21	10	11	0	r1048184	4.4e-22	46382.1	6.19e-16	LOC105926125_brain
indirect	single	NC046383.1	7491633	G	A	0.264412	44	85.7704	28	14	14	0	r1080763	2.02e-20	46383.1	2.84e-14	LOC105926125_brain
indirect	single	NW023396857.1	2075852	C	A	0.284528	44	30.856	31	15	16	0	r1271730	2.78e-08	2.33969e+07	0.039081	LOC105926125_brain
indirect	single	NW023397088.1	792558	G	A	0.270557	44	48.704	26	15	11	0	r1352885	2.98e-12	2.33971e+07	4.19e-06	LOC105926790_brain
indirect	single	NC046378.1	20223800	T	C	0.183679	44	105.462	34	24	10	0	r845759	9.68e-25	46378.1	1.36e-18	LOC105928332_brain
indirect	single	NC046374.1	8000175	C	T	0.219316	44	1049.36	24	13	11	0	r658206	3.36e-230	46374.1	4.73e-224	LOC105928575_brain
indirect	single	NC046380.1	14141177	A	G	0.200538	44	70.05	32	22	10	0	r927339	5.78e-17	46380.1	8.13e-11	LOC105928575_brain
indirect	single	NC046381.1	10053237	T	G	0.3298	44	149.861	21	11	10	0	r976416	1.86e-34	46381.1	2.61e-28	LOC105928575_brain
indirect	single	NW023396967.1	416482	G	A	0.342223	44	42.3773	21	10	11	0	r1323996	7.53e-11	2.3397e+07	0.000105837	LOC105928575_brain
indirect	single	NC046364.1	5774503	C	T	0.30108	44	74.8513	21	11	10	0	r174845	5.08e-18	46364.1	7.14e-12	LOC105929351_brain
indirect	single	NC046369.1	33317196	C	A	0.2292	44	105.353	29	19	10	0	r443171	1.02e-24	46369.1	1.44e-18	LOC105929351_brain
indirect	single	NC046374.1	20683955	T	G	0.302579	44	44.6674	24	13	11	0	r678975	2.34e-11	46374.1	3.28e-05	LOC105929351_brain
indirect	single	NC046375.1	31602718	C	G	0.33801	44	66.4294	34	11	23	0	r730563	3.63e-16	46375.1	5.1e-10	LOC105929351_brain
indirect	single	NC046378.1	17994218	T	A	0.324146	44	67.2655	30	12	18	0	r842854	2.37e-16	46378.1	3.34e-10	LOC105929351_brain
indirect	single	NC046379.1	20427143	C	T	0.271359	44	31.6937	25	13	12	0	r888848	1.81e-08	46379.1	0.0253842	LOC105929351_brain
indirect	single	NC046381.1	10053202	G	T	0.236408	44	40.6835	22	10	12	0	r976413	1.79e-10	46381.1	0.000251706	LOC105929351_brain
indirect	single	NC046382.1	15600880	A	T	0.289704	44	33.8138	28	10	17	1	r1045609	6.06e-09	46382.1	0.00852871	LOC105929351_brain
indirect	single	NC046382.1	17259829	T	C	0.25353	44	79.4585	31	15	16	0	r1048175	4.92e-19	46382.1	6.93e-13	LOC105929351_brain
indirect	single	NC046384.1	11157751	C	T	0.271032	44	69.7213	22	10	12	0	r1137246	6.83e-17	46384.1	9.61e-11	LOC105929351_brain
indirect	single	NW023396934.1	2400632	T	C	0.320312	44	142.81	30	11	19	0	r1307868	6.47e-33	2.33969e+07	9.1e-27	LOC105929351_brain
indirect	single	NW023397228.1	2066	T	G	0.28022	44	116.403	23	13	10	0	r1379484	3.88e-27	2.33972e+07	5.46e-21	LOC105929351_brain
indirect	single	NW023397395.1	590384	A	C	0.259307	44	36.872	28	14	14	0	r1399260	1.26e-09	2.33974e+07	0.00177393	LOC105929351_brain
indirect	single	NC046361.1	43179622	T	C	0.303416	44	53.6669	27	11	16	0	r51176	2.38e-13	46361.1	3.34e-07	LOC105929420_brain
indirect	single	NC046363.1	32701742	G	C	0.275257	44	697.798	24	13	11	0	r144615	9.01e-154	46363.1	1.27e-147	LOC105929420_brain
indirect	single	NC046374.1	8000203	G	A	0.241914	44	139.094	27	10	17	0	r658208	4.2e-32	46374.1	5.91e-26	LOC105929420_brain
indirect	single	NW023397011.1	906	G	C	0.254562	44	117.354	26	16	10	0	r1335095	2.4e-27	2.3397e+07	3.38e-21	LOC105929420_brain
indirect	single	NW023397453.1	16528	T	C	0.390257	44	43.5113	29	10	18	1	r1403204	4.22e-11	2.33975e+07	5.93e-05	LOC105929420_brain
indirect	single	NC046363.1	32702000	C	A	0.279804	44	54.3935	30	12	18	0	r144627	1.64e-13	46363.1	2.31e-07	LOC105930240_brain
indirect	single	NC046363.1	27561972	C	A	0.253595	44	16526.5	28	11	17	0	r138623	0	46363.1	0	LOC105930312_brain
indirect	single	NC046369.1	33317196	C	A	0.2292	44	32.748	29	19	10	0	r443171	1.05e-08	46369.1	0.0147536	LOC105930312_brain
indirect	single	NC046376.1	30663803	C	T	0.35228	44	55.9283	21	10	10	1	r774763	7.52e-14	46376.1	1.06e-07	LOC105930312_brain
indirect	single	NC046381.1	10053237	T	G	0.3298	44	576.544	21	11	10	0	r976416	2.12e-127	46381.1	2.98e-121	LOC105930312_brain
indirect	single	NW023396674.1	201175	G	C	0.28327	44	128.38	32	18	14	0	r1204211	9.27e-30	2.33967e+07	1.3e-23	LOC105930312_brain
indirect	single	NC046372.1	47544670	C	T	0.397742	44	36.572	20	10	10	0	r591748	1.47e-09	46372.1	0.00206902	LOC105930315_brain
indirect	single	NC046370.1	468020	C	T	0.243745	44	56.195	22	11	11	0	r451452	6.56e-14	46370.1	9.23e-08	LOC105934205_brain
indirect	single	NC046376.1	9499663	T	A	0.213615	44	331.97	24	12	12	0	r748023	3.58e-74	46376.1	5.03e-68	LOC105934205_brain
indirect	single	NW023396770.1	2802301	C	A	0.254329	44	183.914	21	11	10	0	r1233643	6.78e-42	2.33968e+07	9.53e-36	LOC105934205_brain
indirect	single	NW023396857.1	2075852	C	A	0.284528	44	47.5442	31	15	16	0	r1271730	5.38e-12	2.33969e+07	7.56e-06	LOC105934205_brain
indirect	single	NC046379.1	6096895	C	T	0.19869	44	238.573	34	24	10	0	r872972	8.05e-54	46379.1	1.13e-47	LOC105935060_brain
indirect	single	NC046367.1	25995797	G	T	0.213263	44	42.3525	23	11	12	0	r346929	7.62e-11	46367.1	0.000107184	LOC105935092_brain
indirect	single	NC046361.1	43179497	T	G	0.304419	44	46.6492	27	11	16	0	r51173	8.49e-12	46361.1	1.19e-05	LOC105935256_brain
indirect	single	NC046372.1	18032021	G	A	0.315851	44	223.03	22	11	11	0	r553102	1.97e-50	46372.1	2.78e-44	LOC105935265_brain
indirect	single	NC046380.1	14141364	A	G	0.291263	44	88.2291	23	12	11	0	r927348	5.83e-21	46380.1	8.2e-15	LOC105938048_brain
indirect	single	NC046365.1	37661668	C	T	0.209019	44	62.5999	31	20	11	0	r260390	2.53e-15	46365.1	3.56e-09	LOC105938944_brain
indirect	single	NC046372.1	3715775	G	A	0.347152	44	34.481	34	11	23	0	r539071	4.3e-09	46372.1	0.00605308	LOC105938944_brain
indirect	single	NW023396636.1	83465	C	G	0.315671	44	52.2347	24	11	13	0	r1198349	4.92e-13	2.33966e+07	6.93e-07	LOC105940177_brain
indirect	single	NC046372.1	3715473	G	T	0.174544	44	38.2141	25	14	11	0	r539057	6.34e-10	46372.1	0.000891475	LOC110366770_brain
indirect	single	NC046381.1	10053237	T	G	0.3298	44	50.5968	21	11	10	0	r976416	1.13e-12	46381.1	1.6e-06	LOC110367009_brain
indirect	single	NW023397088.1	792484	C	G	0.253041	44	41.1245	29	16	13	0	r1352880	1.43e-10	2.33971e+07	0.000200869	LOC110367009_brain
indirect	single	NW023397438.1	28287	T	G	0.233499	44	43.3273	31	20	11	0	r1401944	4.63e-11	2.33974e+07	6.51e-05	LOC110367009_brain
indirect	single	NC046366.1	9600652	T	C	0.315592	44	146.301	21	11	10	0	r287331	1.12e-33	46366.1	1.57e-27	LOC118556186_brain
indirect	single	NC046369.1	33316974	T	C	0.251446	44	32.2595	22	11	11	0	r443164	1.35e-08	46369.1	0.0189702	LOC118556246_brain
indirect	single	NC046379.1	6096895	C	T	0.19869	44	176.009	34	24	10	0	r872972	3.6e-40	46379.1	5.07e-34	LOC118556246_brain
indirect	single	NC046369.1	24536380	A	G	0.218447	44	436.626	26	10	16	0	r427738	5.87e-97	46369.1	8.26e-91	LOC118557055_brain
indirect	single	NC046366.1	30320554	T	A	0.317499	44	1346.57	31	14	17	0	r312358	8.58e-295	46366.1	1.21e-288	LOC118557315_brain
indirect	single	NW023396967.1	416482	G	A	0.342223	44	39.9249	21	10	11	0	r1323996	2.64e-10	2.3397e+07	0.000371136	LOC118557315_brain
indirect	single	NC046369.1	34679579	A	G	0.180007	44	39.1946	29	18	11	0	r445448	3.84e-10	46369.1	0.000539444	LOC118560538_brain
indirect	single	NC046371.1	19082787	G	A	0.183351	44	36.2885	35	19	16	0	r508842	1.7e-09	46371.1	0.00239296	LOC118560538_brain
indirect	single	NW023396967.1	416257	G	A	0.270394	44	47.6316	22	11	11	0	r1323982	5.14e-12	2.3397e+07	7.23e-06	LOC118560538_brain
indirect	single	NW023397395.1	590549	A	T	0.300178	44	276.883	34	17	17	0	r1399268	3.59e-62	2.33974e+07	5.05e-56	LOC118560538_brain
indirect	single	NC046363.1	31037912	G	A	0.238249	44	60.3263	34	17	17	0	r143353	8.04e-15	46363.1	1.13e-08	LOC118560787_brain
indirect	single	NC046364.1	5774926	G	C	0.231323	44	89.3337	33	23	10	0	r174857	3.34e-21	46364.1	4.69e-15	LOC118560787_brain
indirect	single	NC046374.1	20683778	A	G	0.302778	44	35.785	22	12	10	0	r678963	2.2e-09	46374.1	0.00309859	LOC118560787_brain
indirect	single	NC046379.1	6020160	C	G	0.309149	44	61.8767	26	10	16	0	r872706	3.66e-15	46379.1	5.14e-09	LOC118560787_brain
indirect	single	NC046384.1	11157751	C	T	0.271032	44	49.0832	22	10	12	0	r1137246	2.45e-12	46384.1	3.45e-06	LOC118560787_brain
indirect	single	NC046366.1	9600652	T	C	0.315592	44	57.3514	21	11	10	0	r287331	3.65e-14	46366.1	5.13e-08	LOC118566176_brain
indirect	single	NC046367.1	33638833	G	C	0.287082	44	35.0295	28	12	16	0	r354163	3.25e-09	46367.1	0.0045669	LOC118566176_brain
indirect	single	NC046372.1	3715951	T	G	0.255165	44	57.511	22	11	11	0	r539083	3.36e-14	46372.1	4.73e-08	LOC118566176_brain
indirect	single	NC046382.1	15600880	A	T	0.289704	44	110.06	28	10	17	1	r1045609	9.51e-26	46382.1	1.34e-19	LOC118566176_brain
indirect	single	NC046367.1	25995797	G	T	0.213263	44	43.5819	23	11	12	0	r346929	4.07e-11	46367.1	5.72e-05	aldoca_brain
indirect	single	NC046374.1	20683778	A	G	0.302778	44	51.3271	22	12	10	0	r678963	7.82e-13	46374.1	1.1e-06	aldoca_brain
indirect	single	NC046372.1	34662551	T	G	0.260002	44	156.151	20	10	10	0	r573431	7.84e-36	46372.1	1.1e-29	arl4d_brain
indirect	single	NW023396636.1	83465	C	G	0.315671	44	44.8557	24	11	13	0	r1198349	2.12e-11	2.33966e+07	2.98e-05	arl4d_brain
indirect	single	NW023396846.1	1356683	G	T	0.1896	44	42.9241	20	10	10	0	r1262770	5.69e-11	2.33968e+07	8e-05	arl4d_brain
indirect	single	NC046369.1	24536332	G	A	0.225843	44	53.4765	30	10	20	0	r427735	2.62e-13	46369.1	3.68e-07	asb5a_brain
indirect	single	NC046370.1	18804809	C	G	0.26356	44	178.13	22	10	12	0	r468953	1.24e-40	46370.1	1.75e-34	asb5a_brain
indirect	single	NC046372.1	20219664	T	A	0.312476	44	81.4849	25	14	11	0	r556380	1.77e-19	46372.1	2.48e-13	asb5a_brain
indirect	single	NC046378.1	12359691	G	A	0.276403	44	657.73	25	15	10	0	r836627	4.66e-145	46378.1	6.55e-139	asb5a_brain
indirect	single	NC046383.1	7491704	A	G	0.280207	44	30.6832	23	13	10	0	r1080766	3.04e-08	46383.1	0.0427212	asb5a_brain
indirect	single	NW023396770.1	2802710	C	T	0.347245	44	168.365	29	17	12	0	r1233657	1.68e-38	2.33968e+07	2.37e-32	asb5a_brain
indirect	single	NW023397011.1	906	G	C	0.254562	44	41.7226	26	16	10	0	r1335095	1.05e-10	2.3397e+07	0.000147923	asb5a_brain
indirect	single	NW023397274.1	1240499	C	T	0.239107	44	63.8856	22	11	11	0	r1386495	1.32e-15	2.33973e+07	1.85e-09	asb5a_brain
indirect	single	NC046372.1	34662551	T	G	0.260002	44	110.757	20	10	10	0	r573431	6.69e-26	46372.1	9.4e-20	ascc1_brain
indirect	single	NC046373.1	22323177	T	A	0.216519	44	36.1995	22	11	11	0	r620210	1.78e-09	46373.1	0.00250477	atp7a_brain
indirect	single	NC046381.1	10053237	T	G	0.3298	44	36.2743	21	11	10	0	r976416	1.71e-09	46381.1	0.00241045	atp7a_brain
indirect	single	NW023396770.1	2802138	G	A	0.340887	44	97.8932	20	10	10	0	r1233638	4.42e-23	2.33968e+07	6.21e-17	atp7a_brain
indirect	single	NC046370.1	468020	C	T	0.243745	44	72.8413	22	11	11	0	r451452	1.41e-17	46370.1	1.98e-11	cacna2d2a_brain
indirect	single	NC046379.1	6096895	C	T	0.19869	44	38.9345	34	24	10	0	r872972	4.38e-10	46379.1	0.000616317	cers1_brain
indirect	single	NC046366.1	8508050	G	C	0.26627	44	93.8125	22	12	10	0	r284788	3.47e-22	46366.1	4.88e-16	chchd3a_brain
indirect	single	NW023396627.1	6641	A	C	0.225223	44	30.8583	35	25	10	0	r1196056	2.78e-08	2.33966e+07	0.0390341	colgalt1a_brain
indirect	single	NC046362.1	36001339	T	C	0.288426	44	220.545	35	25	10	0	r99258	6.88e-50	46362.1	9.68e-44	dlat_brain
indirect	single	NC046369.1	33317196	C	A	0.2292	44	32.5974	29	19	10	0	r443171	1.13e-08	46369.1	0.0159427	dlat_brain
indirect	single	NC046370.1	23495210	G	A	0.171	44	38.7362	29	17	12	0	r476678	4.85e-10	46370.1	0.000682228	dlat_brain
indirect	single	NC046378.1	17994222	T	C	0.19147	44	68.3916	30	14	16	0	r842855	1.34e-16	46378.1	1.89e-10	dlat_brain
indirect	single	NC046378.1	20223810	C	T	0.335275	44	115.31	34	12	22	0	r845760	6.73e-27	46378.1	9.46e-21	dlat_brain
indirect	single	NW023396770.1	2802138	G	A	0.340887	44	60.1812	20	10	10	0	r1233638	8.65e-15	2.33968e+07	1.22e-08	dlat_brain
indirect	single	NW023396770.1	2802710	C	T	0.347245	44	184.71	29	17	12	0	r1233657	4.54e-42	2.33968e+07	6.38e-36	dlat_brain
indirect	single	NW023396857.1	1139317	C	G	0.287368	44	41.8927	25	12	13	0	r1268268	9.64e-11	2.33969e+07	0.000135595	dlat_brain
indirect	single	NC046363.1	27561972	C	A	0.253595	44	53.7289	28	11	17	0	r138623	2.3e-13	46363.1	3.24e-07	emilin2a_brain
indirect	single	NC046379.1	6096895	C	T	0.19869	44	43.0297	34	24	10	0	r872972	5.39e-11	46379.1	7.58e-05	eml3_brain
indirect	single	NC046369.1	33316974	T	C	0.251446	44	132.609	22	11	11	0	r443164	1.1e-30	46369.1	1.55e-24	fam219b_brain
indirect	single	NC046376.1	30663803	C	T	0.35228	44	33.4171	21	10	10	1	r774763	7.44e-09	46376.1	0.0104584	fam219b_brain
indirect	single	NW023397088.1	792558	G	A	0.270557	44	91.0363	26	15	11	0	r1352885	1.41e-21	2.33971e+07	1.98e-15	fam219b_brain
indirect	single	NC046364.1	5774503	C	T	0.30108	44	712.339	21	11	10	0	r174845	6.2e-157	46364.1	8.72e-151	gtf2h5_brain
indirect	single	NC046371.1	19082787	G	A	0.183351	44	68.1227	35	19	16	0	r508842	1.54e-16	46371.1	2.16e-10	gtf3c6_brain
indirect	single	NC046372.1	20219664	T	A	0.312476	44	69.3152	25	14	11	0	r556380	8.39e-17	46372.1	1.18e-10	gtf3c6_brain
indirect	single	NW023397088.1	792713	C	G	0.277414	44	754.667	30	19	11	0	r1352889	3.88e-166	2.33971e+07	5.45e-160	gtf3c6_brain
indirect	single	NW023397395.1	590628	C	T	0.237834	44	118.497	30	13	17	0	r1399269	1.35e-27	2.33974e+07	1.9e-21	gtf3c6_brain
indirect	single	NC046382.1	17260001	C	T	0.281535	44	59.7755	21	10	11	0	r1048184	1.06e-14	46382.1	1.5e-08	gtpbp10_brain
indirect	single	NW023396674.1	200996	C	G	0.325139	44	54.4888	22	10	12	0	r1204204	1.56e-13	2.33967e+07	2.2e-07	hmces_brain
indirect	single	NC046380.1	14141364	A	G	0.291263	44	157.567	23	12	11	0	r927348	3.85e-36	46380.1	5.41e-30	hspa8b_brain
indirect	single	NW023396966.1	22404	G	C	0.341203	44	36.745	20	10	10	0	r1323719	1.35e-09	2.3397e+07	0.00189337	hspa8b_brain
indirect	single	NC046369.1	24536358	C	A	0.221017	44	208.323	28	10	18	0	r427736	3.19e-47	46369.1	4.48e-41	large2_brain
indirect	single	NC046372.1	3715222	C	T	0.242461	44	97.0057	26	15	11	0	r539047	6.91e-23	46372.1	9.72e-17	large2_brain
indirect	single	NW023397088.1	791880	T	C	0.259117	44	56.0505	26	16	10	0	r1352867	7.06e-14	2.33971e+07	9.93e-08	large2_brain
indirect	single	NW023397438.1	28289	C	T	0.222501	44	147.991	27	17	10	0	r1401945	4.76e-34	2.33974e+07	6.7e-28	large2_brain
indirect	single	NC046363.1	31037486	G	T	0.257073	44	66.2001	23	10	13	0	r143331	4.07e-16	46363.1	5.73e-10	lmnb1_brain
indirect	single	NC046363.1	32701818	G	T	0.327376	44	66.2266	29	15	14	0	r144617	4.02e-16	46363.1	5.65e-10	lmnb1_brain
indirect	single	NC046366.1	30320566	C	A	0.234594	44	39.4353	31	14	17	0	r312359	3.39e-10	46366.1	0.000476888	lmnb1_brain
indirect	single	NC046367.1	33638833	G	C	0.287082	44	93.5862	28	12	16	0	r354163	3.89e-22	46367.1	5.47e-16	lmnb1_brain
indirect	single	NC046378.1	24226107	G	T	0.257924	44	178.654	26	12	14	0	r850201	9.53e-41	46378.1	1.34e-34	lmnb1_brain
indirect	single	NC046381.1	5604994	G	A	0.19157	44	126.97	26	15	11	0	r971166	1.89e-29	46381.1	2.65e-23	lmnb1_brain
indirect	single	NC046381.1	10053237	T	G	0.3298	44	69.4925	21	11	10	0	r976416	7.67e-17	46381.1	1.08e-10	lmnb1_brain
indirect	single	NW023396934.1	2400632	T	C	0.320312	44	35.445	30	11	19	0	r1307868	2.62e-09	2.33969e+07	0.00368948	lmnb1_brain
indirect	single	NW023396824.1	3241550	A	G	0.372045	44	43.9925	23	11	11	1	r1256771	3.3e-11	2.33968e+07	4.64e-05	lrp3_brain
indirect	single	NC046379.1	6096895	C	T	0.19869	44	33.9375	34	24	10	0	r872972	5.69e-09	46379.1	0.00800339	lysmd2_brain
indirect	single	NC046381.1	10053237	T	G	0.3298	44	334.782	21	11	10	0	r976416	8.74e-75	46381.1	1.23e-68	lysmd2_brain
indirect	single	NW023397438.1	28287	T	G	0.233499	44	52.938	31	20	11	0	r1401944	3.44e-13	2.33974e+07	4.84e-07	lysmd2_brain
indirect	single	NW023397438.1	28262	G	T	0.319881	44	298.778	25	12	12	1	r1401943	6.08e-67	2.33974e+07	8.55e-61	lzic_brain
indirect	single	NC046376.1	30663664	G	A	0.255514	44	39.3113	21	10	10	1	r774759	3.61e-10	46376.1	0.00050815	mrps12_brain
indirect	single	NC046365.1	40606223	A	G	0.345704	44	50.5274	27	10	17	0	r265200	1.18e-12	46365.1	1.65e-06	olfml2ba_brain
indirect	single	NC046374.1	20683778	A	G	0.302778	44	37.5419	22	12	10	0	r678963	8.95e-10	46374.1	0.00125818	olfml2ba_brain
indirect	single	NC046378.1	17994222	T	C	0.19147	44	255.834	30	14	16	0	r842855	1.39e-57	46378.1	1.95e-51	olfml2ba_brain
indirect	single	NW023396627.1	6641	A	C	0.225223	44	42.4017	35	25	10	0	r1196056	7.43e-11	2.33966e+07	0.000104521	olfml2ba_brain
indirect	single	NC046372.1	3715888	C	T	0.304659	44	33.1931	33	12	21	0	r539077	8.34e-09	46372.1	0.0117351	pdha1a_brain
indirect	single	NW023396770.1	2802474	C	T	0.226081	44	80.2677	28	16	12	0	r1233652	3.27e-19	2.33968e+07	4.6e-13	pdha1a_brain
indirect	single	NC046367.1	25995797	G	T	0.213263	44	455.322	23	11	12	0	r346929	5.01e-101	46367.1	7.05e-95	prkab2_brain
indirect	single	NC046368.1	700337	C	T	0.348545	44	33.1273	37	10	27	0	r362237	8.63e-09	46368.1	0.0121385	prkab2_brain
indirect	single	NC046373.1	22323177	T	A	0.216519	44	2909.07	22	11	11	0	r620210	0	46373.1	0	prkab2_brain
indirect	single	NC046374.1	20683944	A	G	0.286085	44	49.2478	27	13	14	0	r678973	2.26e-12	46374.1	3.17e-06	prkab2_brain
indirect	single	NC046382.1	15600902	C	A	0.241537	44	140.088	28	18	10	0	r1045610	2.55e-32	46382.1	3.58e-26	prkab2_brain
indirect	single	NC046383.1	7491704	A	G	0.280207	44	36.9449	23	13	10	0	r1080766	1.22e-09	46383.1	0.00170885	prkab2_brain
indirect	single	NW023396674.1	98386	T	A	0.36931	44	58.0927	24	10	13	1	r1203711	2.5e-14	2.33967e+07	3.52e-08	proca1_brain
indirect	single	NC046369.1	34679596	T	A	0.283765	44	145.988	30	13	17	0	r445450	1.31e-33	46369.1	1.84e-27	ptprr_brain
indirect	single	NC046372.1	3715222	C	T	0.242461	44	32.6817	26	15	11	0	r539047	1.09e-08	46372.1	0.0152658	ptprr_brain
indirect	single	NW023396674.1	200996	C	G	0.325139	44	35.7532	22	10	12	0	r1204204	2.24e-09	2.33967e+07	0.00314948	ptprr_brain
indirect	single	NW023397438.1	24711	C	A	0.323625	44	225.263	26	15	10	1	r1401814	6.43e-51	2.33974e+07	9.05e-45	ptprr_brain
indirect	single	NC046374.1	34578853	A	T	0.175256	44	115.687	32	20	12	0	r694500	5.57e-27	46374.1	7.83e-21	rab40c_brain
indirect	single	NC046378.1	12359691	G	A	0.276403	44	82.1685	25	15	10	0	r836627	1.25e-19	46378.1	1.76e-13	rab40c_brain
indirect	single	NC046379.1	20427265	A	G	0.197188	44	178.44	25	10	15	0	r888853	1.06e-40	46379.1	1.49e-34	rab40c_brain
indirect	single	NW023396770.1	2802138	G	A	0.340887	44	39.4016	20	10	10	0	r1233638	3.45e-10	2.33968e+07	0.000485183	rab40c_brain
indirect	single	NW023396770.1	2802710	C	T	0.347245	44	54.5226	29	17	12	0	r1233657	1.54e-13	2.33968e+07	2.16e-07	rab40c_brain
indirect	single	NW023396857.1	1139317	C	G	0.287368	44	66.761	25	12	13	0	r1268268	3.07e-16	2.33969e+07	4.31e-10	rab40c_brain
indirect	single	NW023397438.1	24711	C	A	0.323625	44	128.691	26	15	10	1	r1401814	7.92e-30	2.33974e+07	1.11e-23	rab40c_brain
indirect	single	NC046366.1	9600652	T	C	0.315592	44	40.8788	21	11	10	0	r287331	1.62e-10	46366.1	0.000227773	rngtt_brain
indirect	single	NC046367.1	25995957	C	T	0.246928	44	65.8501	23	10	13	0	r346935	4.87e-16	46367.1	6.84e-10	rngtt_brain
indirect	single	NC046369.1	33317162	G	C	0.23599	44	154.311	31	19	12	0	r443167	1.98e-35	46369.1	2.78e-29	rngtt_brain
indirect	single	NC046369.1	34679596	T	A	0.283765	44	30.7443	30	13	17	0	r445450	2.94e-08	46369.1	0.0413959	rngtt_brain
indirect	single	NC046372.1	3715292	T	G	0.230184	44	43.7519	29	18	10	1	r539050	3.73e-11	46372.1	5.24e-05	rngtt_brain
indirect	single	NC046374.1	20683818	G	A	0.2854	44	38.2756	29	18	11	0	r678968	6.14e-10	46374.1	0.000863838	rngtt_brain
indirect	single	NC046379.1	6096895	C	T	0.19869	44	433.667	34	24	10	0	r872972	2.59e-96	46379.1	3.64e-90	rpap3_brain
indirect	single	NW023396674.1	169146	C	G	0.305179	44	117.838	28	18	10	0	r1204012	1.88e-27	2.33967e+07	2.65e-21	sdc4_brain
indirect	single	NC046367.1	15129539	C	G	0.272166	44	76.3984	23	11	12	0	r333157	2.32e-18	46367.1	3.26e-12	sema3aa_brain
indirect	single	NC046375.1	25809739	G	T	0.221863	44	78.8033	26	16	10	0	r724585	6.86e-19	46375.1	9.65e-13	sema3aa_brain
indirect	single	NC046381.1	5604994	G	A	0.19157	44	44.0045	26	15	11	0	r971166	3.28e-11	46381.1	4.61e-05	sema3aa_brain
indirect	single	NW023396857.1	2075852	C	A	0.284528	44	32.263	31	15	16	0	r1271730	1.35e-08	2.33969e+07	0.0189359	sema3aa_brain
indirect	single	NW023396967.1	416243	C	T	0.214736	44	279.553	26	15	11	0	r1323981	9.4e-63	2.3397e+07	1.32e-56	sema3aa_brain
indirect	single	NC046369.1	33317196	C	A	0.2292	44	56.2133	29	19	10	0	r443171	6.5e-14	46369.1	9.14e-08	si.ch211.161c3.5_brain
indirect	single	NC046369.1	34679579	A	G	0.180007	44	39.0159	29	18	11	0	r445448	4.2e-10	46369.1	0.000591151	si.ch211.161c3.5_brain
indirect	single	NC046373.1	8911931	G	A	0.340701	44	194.717	24	12	11	1	r603999	2.97e-44	46373.1	4.18e-38	si.ch211.51e12.7_brain
indirect	single	NC046369.1	24536332	G	A	0.225843	44	32.6006	30	10	20	0	r427735	1.13e-08	46369.1	0.0159165	slc25a51b_brain
indirect	single	NC046375.1	31602718	C	G	0.33801	44	32.6797	34	11	23	0	r730563	1.09e-08	46375.1	0.0152817	slc25a51b_brain
indirect	single	NC046363.1	32701742	G	C	0.275257	44	42.1641	24	13	11	0	r144615	8.39e-11	46363.1	0.000118025	slc39a13_brain
indirect	single	NC046372.1	34662551	T	G	0.260002	44	165.119	20	10	10	0	r573431	8.62e-38	46372.1	1.21e-31	slc39a13_brain
indirect	single	NC046374.1	20683778	A	G	0.302778	44	124.386	22	12	10	0	r678963	6.94e-29	46374.1	9.75e-23	slc39a13_brain
indirect	single	NC046363.1	32701799	T	A	0.163758	44	49.7415	24	14	10	0	r144616	1.75e-12	46363.1	2.47e-06	slf1_brain
indirect	single	NC046374.1	8000203	G	A	0.241914	44	61.116	27	10	17	0	r658208	5.38e-15	46374.1	7.57e-09	slf1_brain
indirect	single	NW023396967.1	416482	G	A	0.342223	44	173.915	21	10	11	0	r1323996	1.03e-39	2.3397e+07	1.45e-33	slf1_brain
indirect	single	NC046363.1	31037621	G	A	0.285333	44	51.5912	29	17	12	0	r143338	6.83e-13	46363.1	9.61e-07	smarca4a_brain
indirect	single	NC046367.1	15129511	A	G	0.320045	44	70.5596	29	10	19	0	r333154	4.47e-17	46367.1	6.28e-11	smarca4a_brain
indirect	single	NC046371.1	19082828	G	A	0.298016	44	69.9668	28	15	13	0	r508846	6.03e-17	46371.1	8.48e-11	smarca4a_brain
indirect	single	NC046372.1	18031795	T	C	0.258506	44	103.376	26	12	13	1	r553090	2.77e-24	46372.1	3.9e-18	smarca4a_brain
indirect	single	NC046374.1	20683817	C	T	0.312373	44	32.9235	24	11	13	0	r678967	9.59e-09	46374.1	0.0134804	smarca4a_brain
indirect	single	NC046383.1	7491704	A	G	0.280207	44	146.783	23	13	10	0	r1080766	8.75e-34	46383.1	1.23e-27	smarca4a_brain
indirect	single	NW023396499.1	832964	A	C	0.268561	44	48.794	24	13	11	0	r1163078	2.84e-12	2.33965e+07	4e-06	smarca4a_brain
indirect	single	NC046369.1	24536358	C	A	0.221017	44	55.9677	28	10	18	0	r427736	7.37e-14	46369.1	1.04e-07	smpx_brain
indirect	single	NC046379.1	6096895	C	T	0.19869	44	44.0327	34	24	10	0	r872972	3.23e-11	46379.1	4.54e-05	smpx_brain
indirect	single	NC046381.1	10053124	A	G	0.227901	44	327.481	22	10	12	0	r976408	3.4e-73	46381.1	4.78e-67	spegb_brain
indirect	single	NC046367.1	15129511	A	G	0.320045	44	74.0988	29	10	19	0	r333154	7.43e-18	46367.1	1.04e-11	stat1a_brain
indirect	single	NC046369.1	24536358	C	A	0.221017	44	32.4956	28	10	18	0	r427736	1.19e-08	46369.1	0.0168001	stat1a_brain
indirect	single	NC046370.1	468020	C	T	0.243745	44	473.366	22	11	11	0	r451452	5.93e-105	46370.1	8.34e-99	stat1a_brain
indirect	single	NC046383.1	7491704	A	G	0.280207	44	88.6495	23	13	10	0	r1080766	4.71e-21	46383.1	6.63e-15	stat1a_brain
indirect	single	NW023396770.1	2802301	C	A	0.254329	44	59.8893	21	11	10	0	r1233643	1e-14	2.33968e+07	1.41e-08	stat1a_brain
indirect	single	NC046363.1	31037912	G	A	0.238249	44	310.771	34	17	17	0	r143353	1.48e-69	46363.1	2.09e-63	tbc1d30_brain
indirect	single	NC046365.1	37661561	C	T	0.230507	44	628.67	26	16	10	0	r260386	9.73e-139	46365.1	1.37e-132	tbc1d30_brain
indirect	single	NC046367.1	15129485	G	A	0.277091	44	85.5757	29	11	18	0	r333149	2.23e-20	46367.1	3.14e-14	tbc1d30_brain
indirect	single	NC046371.1	19082591	G	C	0.220066	44	88.1948	29	12	17	0	r508830	5.93e-21	46371.1	8.34e-15	tbc1d30_brain
indirect	single	NC046377.1	11413621	G	C	0.21533	44	310.514	27	16	11	0	r797736	1.69e-69	46377.1	2.37e-63	tbc1d30_brain
indirect	single	NC046381.1	5604985	T	A	0.180945	44	145.594	28	18	10	0	r971165	1.59e-33	46381.1	2.24e-27	tbc1d30_brain
indirect	single	NC046363.1	31038041	C	G	0.20877	44	72.7421	23	12	10	1	r143358	1.48e-17	46363.1	2.08e-11	tesk1_brain
indirect	single	NC046372.1	20219688	T	C	0.258884	44	30.4886	24	11	12	1	r556381	3.36e-08	46372.1	0.0472284	tesk1_brain
indirect	single	NC046372.1	3715888	C	T	0.304659	44	32.6792	33	12	21	0	r539077	1.09e-08	46372.1	0.0152851	them4_brain
indirect	single	NC046381.1	29649666	T	G	0.273475	44	1597.59	27	15	12	0	r999092	0	46381.1	0	them4_brain
indirect	single	NW023397274.1	1240499	C	T	0.239107	44	32.9797	22	11	11	0	r1386495	9.31e-09	2.33973e+07	0.0130963	them4_brain
indirect	single	NC046363.1	31037912	G	A	0.238249	44	68.5602	34	17	17	0	r143353	1.23e-16	46363.1	1.73e-10	uxs1_brain
indirect	single	NC046381.1	5604994	G	A	0.19157	44	36.4765	26	15	11	0	r971166	1.55e-09	46381.1	0.00217295	uxs1_brain
indirect	single	NC046374.1	20683778	A	G	0.302778	44	98.2251	22	12	10	0	r678963	3.73e-23	46374.1	5.25e-17	vwc2l_brain
indirect	single	NC046369.1	33317165	T	C	0.248814	44	64.2626	29	18	11	0	r443168	1.09e-15	46369.1	1.53e-09	yif1b_brain
indirect	single	NW023396770.1	2802407	T	C	0.198004	44	230.397	31	21	10	0	r1233649	4.88e-52	2.33968e+07	6.87e-46	yif1b_brain
indirect	single	NC046369.1	33317196	C	A	0.2292	44	34.6632	29	19	10	0	r443171	3.92e-09	46369.1	0.00551216	zgc.162707_brain
indirect	single	NC046379.1	6096895	C	T	0.19869	44	555.599	34	24	10	0	r872972	7.62e-123	46379.1	1.07e-116	zgc.162707_brain
indirect	single	NC046366.1	30320582	C	T	0.280398	44	51.3029	29	13	16	0	r312360	7.92e-13	46366.1	1.11e-06	znf740a_brain
indirect	single	NW023396674.1	169146	C	G	0.305179	44	34.9763	28	18	10	0	r1204012	3.34e-09	2.33967e+07	0.00469334	znf740a_brain
indirect	single	NW023396770.1	2802611	T	G	0.164749	44	53.5436	37	24	13	0	r1233654	2.53e-13	2.33968e+07	3.56e-07	znf740a_brain
indirect	ME	NC046370.1	1642819	T	C	0.244345	44	48.1455	36	20	16	0	r453130	3.96e-12	46370.1	5.57e-06	brain_blue	ME6
indirect	ME	NC046363.1	31037694	C	T	0.305687	44	48.5522	36	10	26	0	r143341	3.22e-12	46363.1	4.52e-06	brain_darkolivegreen	ME10
indirect	ME	NC046372.1	12430933	C	T	0.250562	44	33.5163	32	18	14	0	r547260	7.07e-09	46372.1	0.00993796	brain_midnightblue	ME21
indirect	ME	NC046363.1	31037802	G	T	0.371114	44	60.8789	38	11	27	0	r143349	6.07e-15	46363.1	8.54e-09	brain_red	ME25
indirect	ME	NC046363.1	31037830	A	C	0.370493	44	33.4519	37	13	24	0	r143350	7.3e-09	46363.1	0.0102726	brain_red	ME25
indirect	ME	NC046371.1	19082662	T	C	0.135742	44	60.0412	30	19	11	0	r508836	9.29e-15	46371.1	1.31e-08	brain_sienna	ME29
indirect	ME	NC046363.1	31037923	G	A	0.19153	44	39.7379	33	22	11	0	r143354	2.9e-10	46363.1	0.000408427	brain_steelblue	ME32
indirect	ME	NC046368.1	700319	C	A	0.364122	44	60.0959	34	12	22	0	r362234	9.03e-15	46368.1	1.27e-08	brain_turquoise	ME34
indirect	ME	NC046364.1	5774926	G	C	0.231323	41	48.7532	31	21	10	0	r174857	2.9e-12	46364.1	4.08e-06	heart_darkolivegreen	ME14
indirect	ME	NC046370.1	1642819	T	C	0.244345	41	38.7472	32	17	15	0	r453130	4.82e-10	46370.1	0.000678377	heart_grey60	ME20

## Sheet: Table_S3
Table S3: Sample sequencing library metadata. Samples used in this study are from the Fall 2018 (F18) timepoint and were collected from three central New Jersey populations of Fundulus heteroclitus located near the Oyster Creek Nuclear Generating Station (TE=thermal effluent, NR=North Reference, SR=South Reference).
file_prefix	unique_id	population	habitat_temp	sex	timepoint	fish_id	sample_id	platorm_pu	pool
G1G2G6-F18_R	G1G2G6-F18	NR	28	M	F18	G1G2G6	NR_G1G2G6_F18	illumina	Pool1
G1G3G4-F18_R	G1G3G4-F18	NR	28	F	F18	G1G3G4	NR_G1G3G4_F18	illumina	Pool1
G1G4R5-F18_R	G1G4R5-F18	TE	32	M	F18	G1G4R5	TE_G1G4R5_F18	illumina	Pool1
G1G5O6-F18_R	G1G5O6-F18	SR	28	F	F18	G1G5O6	SR_G1G5O6_F18	illumina	Pool1
G1O2G6-F18_R	G1O2G6-F18	TE	32	F	F18	G1O2G6	TE_G1O2G6_F18	illumina	Pool1
G1O2O6-F18_R	G1O2O6-F18	NR	28	F	F18	G1O2O6	NR_G1O2O6_F18	illumina	Pool1
G1O2R4-F18_R	G1O2R4-F18	SR	28	M	F18	G1O2R4	SR_G1O2R4_F18	illumina	Pool1
G1O2R5-F18_R	G1O2R5-F18	NR	28	F	F18	G1O2R5	NR_G1O2R5_F18	illumina	Pool1
G1O2R6-F18_R	G1O2R6-F18	SR	28	F	F18	G1O2R6	SR_G1O2R6_F18	illumina	Pool1
G1O3R6-F18_R	G1O3R6-F18	SR	28	M	F18	G1O3R6	SR_G1O3R6_F18	illumina	Pool1
G1O4R5-F18_R	G1O4R5-F18	NR	28	F	F18	G1O4R5	NR_G1O4R5_F18	illumina	Pool1
G1O5P6-F18_R	G1O5P6-F18	TE	32	M	F18	G1O5P6	TE_G1O5P6_F18	illumina	Pool1
G1P2G3-F18_R	G1P2G3-F18	SR	28	M	F18	G1P2G3	SR_G1P2G3_F18	illumina	Pool1
G1P3P5-F18_R	G1P3P5-F18	SR	28	F	F18	G1P3P5	SR_G1P3P5_F18	illumina	Pool1
G1P3R4-F18_R	G1P3R4-F18	NR	28	F	F18	G1P3R4	NR_G1P3R4_F18	illumina	Pool1
G1R2G5-F18_R	G1R2G5-F18	SR	28	F	F18	G1R2G5	SR_G1R2G5_F18	illumina	Pool1
G1R2P5-F18_R	G1R2P5-F18	NR	28	M	F18	G1R2P5	NR_G1R2P5_F18	illumina	Pool1
G1R2R6-F18_R	G1R2R6-F18	SR	28	M	F18	G1R2R6	SR_G1R2R6_F18	illumina	Pool1
G1R3G5-F18_R	G1R3G5-F18	SR	28	M	F18	G1R3G5	SR_G1R3G5_F18	illumina	Pool1
G1R3P5-F18_R	G1R3P5-F18	NR	28	M	F18	G1R3P5	NR_G1R3P5_F18	illumina	Pool1
G1R4O6-F18_R	G1R4O6-F18	SR	28	M	F18	G1R4O6	SR_G1R4O6_F18	illumina	Pool1
G1R4P6-F18_R	G1R4P6-F18	TE	32	M	F18	G1R4P6	TE_G1R4P6_F18	illumina	Pool1
G2G3O4-F18_R	G2G3O4-F18	TE	32	F	F18	G2G3O4	TE_G2G3O4_F18	illumina	Pool1
G2G3O5-F18_R	G2G3O5-F18	SR	28	M	F18	G2G3O5	SR_G2G3O5_F18	illumina	Pool1
G2G3R4-F18_R	G2G3R4-F18	NR	28	F	F18	G2G3R4	NR_G2G3R4_F18	illumina	Pool1
G2G3R5-F18_R	G2G3R5-F18	NR	28	F	F18	G2G3R5	NR_G2G3R5_F18	illumina	Pool1
G2G4R5-F18_R	G2G4R5-F18	SR	28	M	F18	G2G4R5	SR_G2G4R5_F18	illumina	Pool1
G2G5O6-F18_R	G2G5O6-F18	TE	32	M	F18	G2G5O6	TE_G2G5O6_F18	illumina	Pool1
G2O3O4-F18_R	G2O3O4-F18	NR	28	M	F18	G2O3O4	NR_G2O3O4_F18	illumina	Pool1
G2O3P4-F18_R	G2O3P4-F18	NR	28	F	F18	G2O3P4	NR_G2O3P4_F18	illumina	Pool1
G2O3P5-F18_R	G2O3P5-F18	NR	28	M	F18	G2O3P5	NR_G2O3P5_F18	illumina	Pool1
G2O3R4-F18_R	G2O3R4-F18	NR	28	F	F18	G2O3R4	NR_G2O3R4_F18	illumina	Pool1
G2O3R5-F18_R	G2O3R5-F18	SR	28	F	F18	G2O3R5	SR_G2O3R5_F18	illumina	Pool1
G2O4G6-F18_R	G2O4G6-F18	NR	28	M	F18	G2O4G6	NR_G2O4G6_F18	illumina	Pool1
G2P3O6-F18_R	G2P3O6-F18	SR	28	F	F18	G2P3O6	SR_G2P3O6_F18	illumina	Pool1
G2P3P4P6-F18_R	G2P3P4P6-F18	TE	32	M	F18	G2P3P4P6	TE_G2P3P4P6_F18	illumina	Pool1
G2P3R6-F18_R	G2P3R6-F18	TE	32	M	F18	G2P3R6	TE_G2P3R6_F18	illumina	Pool1
G2P4G5-F18_R	G2P4G5-F18	SR	28	F	F18	G2P4G5	SR_G2P4G5_F18	illumina	Pool1
G2P4P5-F18_R	G2P4P5-F18	NR	28	M	F18	G2P4P5	NR_G2P4P5_F18	illumina	Pool1
G2P4R6-F18_R	G2P4R6-F18	TE	32	F	F18	G2P4R6	TE_G2P4R6_F18	illumina	Pool1
G2R3R5-F18_R	G2R3R5-F18	SR	28	M	F18	G2R3R5	SR_G2R3R5_F18	illumina	Pool1
G2R4P5-F18_R	G2R4P5-F18	NR	28	F	F18	G2R4P5	NR_G2R4P5_F18	illumina	Pool1
G2R4P6-F18_R	G2R4P6-F18	TE	32	M	F18	G2R4P6	TE_G2R4P6_F18	illumina	Pool1
G2R5R6-F18_R	G2R5R6-F18	NR	28	F	F18	G2R5R6	NR_G2R5R6_F18	illumina	Pool1
G3G4R5-F18_R	G3G4R5-F18	SR	28	M	F18	G3G4R5	SR_G3G4R5_F18	illumina	Pool1
G3O4G6-F18_R	G3O4G6-F18	SR	28	F	F18	G3O4G6	SR_G3O4G6_F18	illumina	Pool1
G3P4O5-F18_R	G3P4O5-F18	TE	32	M	F18	G3P4O5	TE_G3P4O5_F18	illumina	Pool1
G3P5R6-F18_R	G3P5R6-F18	TE	32	F	F18	G3P5R6	TE_G3P5R6_F18	illumina	Pool1
G3R4P5-F18_R	G3R4P5-F18	NR	28	M	F18	G3R4P5	NR_G3R4P5_F18	illumina	Pool1
G3R4P6-F18_R	G3R4P6-F18	SR	28	F	F18	G3R4P6	SR_G3R4P6_F18	illumina	Pool1
G4G5R6-F18_R	G4G5R6-F18	NR	28	M	F18	G4G5R6	NR_G4G5R6_F18	illumina	Pool1
G4R5R6-F18_R	G4R5R6-F18	NR	28	F	F18	G4R5R6	NR_G4R5R6_F18	illumina	Pool1
N1-F20_R	N1-F20	NR	28	M	F20	N1	NR_N1_F20	illumina	Pool2
N10-F20_R	N10-F20	NR	28	M	F20	N10	NR_N10_F20	illumina	Pool2
N11-F20_R	N11-F20	NR	28	F	F20	N11	NR_N11_F20	illumina	Pool2
N12-F20_R	N12-F20	NR	28	M	F20	N12	NR_N12_F20	illumina	Pool2
N13-F20_R	N13-F20	NR	28	F	F20	N13	NR_N13_F20	illumina	Pool2
N14-F20_R	N14-F20	NR	28	M	F20	N14	NR_N14_F20	illumina	Pool2
N15-F20_R	N15-F20	NR	28	F	F20	N15	NR_N15_F20	illumina	Pool2
N16-F20_R	N16-F20	NR	28	M	F20	N16	NR_N16_F20	illumina	Pool2
N17-F20_R	N17-F20	NR	28	F	F20	N17	NR_N17_F20	illumina	Pool2
N18-F20_R	N18-F20	NR	28	F	F20	N18	NR_N18_F20	illumina	Pool2
N19-F20_R	N19-F20	NR	28	M	F20	N19	NR_N19_F20	illumina	Pool2
N2-F20_R	N2-F20	NR	28	M	F20	N2	NR_N2_F20	illumina	Pool2
N20-F20_R	N20-F20	NR	28	M	F20	N20	NR_N20_F20	illumina	Pool2
N201-F19_R	N201-F19	NR	28	F	F19	N201	NR_N201_F19	illumina	Pool2
N202-F19_R	N202-F19	NR	28	M	F19	N202	NR_N202_F19	illumina	Pool2
N203-F19_R	N203-F19	NR	28	F	F19	N203	NR_N203_F19	illumina	Pool2
N204-F19_R	N204-F19	NR	28	M	F19	N204	NR_N204_F19	illumina	Pool2
N205-F19_R	N205-F19	NR	28	M	F19	N205	NR_N205_F19	illumina	Pool2
N206-F19_R	N206-F19	NR	28	M	F19	N206	NR_N206_F19	illumina	Pool2
N207-F19_R	N207-F19	NR	28	F	F19	N207	NR_N207_F19	illumina	Pool2
N207-S19_R	N207-S19	NR	28	M	S19	N207	NR_N207_S19	illumina	Pool1
N208-F19_R	N208-F19	NR	28	M	F19	N208	NR_N208_F19	illumina	Pool2
N208-S19_R	N208-S19	NR	28	F	S19	N208	NR_N208_S19	illumina	Pool1
N209-F19_R	N209-F19	NR	28	F	F19	N209	NR_N209_F19	illumina	Pool2
N209-S19_R	N209-S19	NR	28	M	S19	N209	NR_N209_S19	illumina	Pool1
N21-F20_R	N21-F20	NR	28	M	F20	N21	NR_N21_F20	illumina	Pool2
N210-F19_R	N210-F19	NR	28	M	F19	N210	NR_N210_F19	illumina	Pool2
N210-S19-1_R	N210-S19-1	NR	28	M	S19	N210	NR_N210_S19-1	illumina	Pool1
N210-S19_R	N210-S19	NR	28	M	S19	N210	NR_N210_S19	illumina	Pool1
N211-F19_R	N211-F19	NR	28	F	F19	N211	NR_N211_F19	illumina	Pool2
N211-S19_R	N211-S19	NR	28	F	S19	N211	NR_N211_S19	illumina	Pool1
N212-F19_R	N212-F19	NR	28	M	F19	N212	NR_N212_F19	illumina	Pool2
N212-S19_R	N212-S19	NR	28	F	S19	N212	NR_N212_S19	illumina	Pool1
N213-F19_R	N213-F19	NR	28	F	F19	N213	NR_N213_F19	illumina	Pool2
N213-S19_R	N213-S19	NR	28	M	S19	N213	NR_N213_S19	illumina	Pool1
N214-F19_R	N214-F19	NR	28	F	F19	N214	NR_N214_F19	illumina	Pool2
N214-S19_R	N214-S19	NR	28	M	S19	N214	NR_N214_S19	illumina	Pool1
N215-F19_R	N215-F19	NR	28	F	F19	N215	NR_N215_F19	illumina	Pool2
N215-S19_R	N215-S19	NR	28	M	S19	N215	NR_N215_S19	illumina	Pool1
N216-F19_R	N216-F19	NR	28	M	F19	N216	NR_N216_F19	illumina	Pool2
N217-F19_R	N217-F19	NR	28	F	F19	N217	NR_N217_F19	illumina	Pool2
N217-S19_R	N217-S19	NR	28	M	S19	N217	NR_N217_S19	illumina	Pool1
N218-F19_R	N218-F19	NR	28	F	F19	N218	NR_N218_F19	illumina	Pool2
N218-S19_R	N218-S19	NR	28	F	S19	N218	NR_N218_S19	illumina	Pool1
N219-F19_R	N219-F19	NR	28	F	F19	N219	NR_N219_F19	illumina	Pool2
N219-S19_R	N219-S19	NR	28	M	S19	N219	NR_N219_S19	illumina	Pool1
N22-F20_R	N22-F20	NR	28	M	F20	N22	NR_N22_F20	illumina	Pool2
N220-F19_R	N220-F19	NR	28	F	F19	N220	NR_N220_F19	illumina	Pool2
N220-S19_R	N220-S19	NR	28	M	S19	N220	NR_N220_S19	illumina	Pool1
N221-F19_R	N221-F19	NR	28	M	F19	N221	NR_N221_F19	illumina	Pool2
N221-S19_R	N221-S19	NR	28	M	S19	N221	NR_N221_S19	illumina	Pool1
N222-F19_R	N222-F19	NR	28	F	F19	N222	NR_N222_F19	illumina	Pool2
N222-S19_R	N222-S19	NR	28	F	S19	N222	NR_N222_S19	illumina	Pool1
N223-F19_R	N223-F19	NR	28	F	F19	N223	NR_N223_F19	illumina	Pool2
N223-S19_R	N223-S19	NR	28	M	S19	N223	NR_N223_S19	illumina	Pool1
N224-F19_R	N224-F19	NR	28	F	F19	N224	NR_N224_F19	illumina	Pool2
N224-S19_R	N224-S19	NR	28	M	S19	N224	NR_N224_S19	illumina	Pool1
N225-F19_R	N225-F19	NR	28	M	F19	N225	NR_N225_F19	illumina	Pool2
N225-S19_R	N225-S19	NR	28	M	S19	N225	NR_N225_S19	illumina	Pool1
N226-F19_R	N226-F19	NR	28	F	F19	N226	NR_N226_F19	illumina	Pool2
N226-S19_R	N226-S19	NR	28	F	S19	N226	NR_N226_S19	illumina	Pool1
N227-F19_R	N227-F19	NR	28	F	F19	N227	NR_N227_F19	illumina	Pool2
N227-S19_R	N227-S19	NR	28	F	S19	N227	NR_N227_S19	illumina	Pool1
N228-F19_R	N228-F19	NR	28	F	F19	N228	NR_N228_F19	illumina	Pool2
N228-S19_R	N228-S19	NR	28	M	S19	N228	NR_N228_S19	illumina	Pool1
N229-F19_R	N229-F19	NR	28	M	F19	N229	NR_N229_F19	illumina	Pool2
N229-S19_R	N229-S19	NR	28	M	S19	N229	NR_N229_S19	illumina	Pool1
N23-F20_R	N23-F20	NR	28	M	F20	N23	NR_N23_F20	illumina	Pool2
N230-F19_R	N230-F19	NR	28	F	F19	N230	NR_N230_F19	illumina	Pool2
N230-S19_R	N230-S19	NR	28	F	S19	N230	NR_N230_S19	illumina	Pool1
N231-F19_R	N231-F19	NR	28	F	F19	N231	NR_N231_F19	illumina	Pool2
N231-S19_R	N231-S19	NR	28	M	S19	N231	NR_N231_S19	illumina	Pool1
N232-F19_R	N232-F19	NR	28	F	F19	N232	NR_N232_F19	illumina	Pool2
N232-S19_R	N232-S19	NR	28	M	S19	N232	NR_N232_S19	illumina	Pool1
N233-F19_R	N233-F19	NR	28	F	F19	N233	NR_N233_F19	illumina	Pool2
N233-S19_R	N233-S19	NR	28	M	S19	N233	NR_N233_S19	illumina	Pool1
N234-F19_R	N234-F19	NR	28	F	F19	N234	NR_N234_F19	illumina	Pool2
N234-S19_R	N234-S19	NR	28	F	S19	N234	NR_N234_S19	illumina	Pool1
N235-F19_R	N235-F19	NR	28	F	F19	N235	NR_N235_F19	illumina	Pool2
N235-S19_R	N235-S19	NR	28	M	S19	N235	NR_N235_S19	illumina	Pool1
N236-F19_R	N236-F19	NR	28	M	F19	N236	NR_N236_F19	illumina	Pool2
N236-S19_R	N236-S19	NR	28	M	S19	N236	NR_N236_S19	illumina	Pool1
N237-F19_R	N237-F19	NR	28	F	F19	N237	NR_N237_F19	illumina	Pool2
N237-S19_R	N237-S19	NR	28	M	S19	N237	NR_N237_S19	illumina	Pool1
N238-F19_R	N238-F19	NR	28	M	F19	N238	NR_N238_F19	illumina	Pool2
N238-S19_R	N238-S19	NR	28	M	S19	N238	NR_N238_S19	illumina	Pool1
N239-F19_R	N239-F19	NR	28	M	F19	N239	NR_N239_F19	illumina	Pool2
N239-S19_R	N239-S19	NR	28	F	S19	N239	NR_N239_S19	illumina	Pool1
N24-F20_R	N24-F20	NR	28	M	F20	N24	NR_N24_F20	illumina	Pool2
N240-F19_R	N240-F19	NR	28	M	F19	N240	NR_N240_F19	illumina	Pool2
N240-S19_R	N240-S19	NR	28	M	S19	N240	NR_N240_S19	illumina	Pool1
N241-F19_R	N241-F19	NR	28	M	F19	N241	NR_N241_F19	illumina	Pool2
N241-S19_R	N241-S19	NR	28	M	S19	N241	NR_N241_S19	illumina	Pool1
N242-F19_R	N242-F19	NR	28	M	F19	N242	NR_N242_F19	illumina	Pool2
N242-S19_R	N242-S19	NR	28	M	S19	N242	NR_N242_S19	illumina	Pool1
N243-F19_R	N243-F19	NR	28	M	F19	N243	NR_N243_F19	illumina	Pool2
N243-S19_R	N243-S19	NR	28	M	S19	N243	NR_N243_S19	illumina	Pool1
N244-F19_R	N244-F19	NR	28	F	F19	N244	NR_N244_F19	illumina	Pool2
N244-S19_R	N244-S19	NR	28	F	S19	N244	NR_N244_S19	illumina	Pool1
N245-F19_R	N245-F19	NR	28	M	F19	N245	NR_N245_F19	illumina	Pool2
N245-S19_R	N245-S19	NR	28	M	S19	N245	NR_N245_S19	illumina	Pool1
N246-F19_R	N246-F19	NR	28	F	F19	N246	NR_N246_F19	illumina	Pool2
N246-S19_R	N246-S19	NR	28	M	S19	N246	NR_N246_S19	illumina	Pool1
N247-F19_R	N247-F19	NR	28	M	F19	N247	NR_N247_F19	illumina	Pool2
N247-S19_R	N247-S19	NR	28	M	S19	N247	NR_N247_S19	illumina	Pool1
N248-F19_R	N248-F19	NR	28	M	F19	N248	NR_N248_F19	illumina	Pool2
N248-S19_R	N248-S19	NR	28	M	S19	N248	NR_N248_S19	illumina	Pool1
N249-F19_R	N249-F19	NR	28	M	F19	N249	NR_N249_F19	illumina	Pool2
N249-S19_R	N249-S19	NR	28	M	S19	N249	NR_N249_S19	illumina	Pool1
N25-F20_R	N25-F20	NR	28	M	F20	N25	NR_N25_F20	illumina	Pool2
N250-F19_R	N250-F19	NR	28	F	F19	N250	NR_N250_F19	illumina	Pool2
N250-S19_R	N250-S19	NR	28	F	S19	N250	NR_N250_S19	illumina	Pool1
N251-F19_R	N251-F19	NR	28	F	F19	N251	NR_N251_F19	illumina	Pool2
N251-S19_R	N251-S19	NR	28	M	S19	N251	NR_N251_S19	illumina	Pool1
N252-F19_R	N252-F19	NR	28	M	F19	N252	NR_N252_F19	illumina	Pool2
N252-S19_R	N252-S19	NR	28	M	S19	N252	NR_N252_S19	illumina	Pool1
N253-F19_R	N253-F19	NR	28	F	F19	N253	NR_N253_F19	illumina	Pool2
N253-S19_R	N253-S19	NR	28	M	S19	N253	NR_N253_S19	illumina	Pool1
N254-F19_R	N254-F19	NR	28	M	F19	N254	NR_N254_F19	illumina	Pool2
N254-S19_R	N254-S19	NR	28	M	S19	N254	NR_N254_S19	illumina	Pool1
N255-F19_R	N255-F19	NR	28	F	F19	N255	NR_N255_F19	illumina	Pool2
N255-S19_R	N255-S19	NR	28	M	S19	N255	NR_N255_S19	illumina	Pool1
N256-F19_R	N256-F19	NR	28	F	F19	N256	NR_N256_F19	illumina	Pool2
N256-S19_R	N256-S19	NR	28	M	S19	N256	NR_N256_S19	illumina	Pool1
N257-F19_R	N257-F19	NR	28	F	F19	N257	NR_N257_F19	illumina	Pool2
N257-S19_R	N257-S19	NR	28	M	S19	N257	NR_N257_S19	illumina	Pool1
N258-F19_R	N258-F19	NR	28	M	F19	N258	NR_N258_F19	illumina	Pool2
N258-S19_R	N258-S19	NR	28	M	S19	N258	NR_N258_S19	illumina	Pool1
N259-F19_R	N259-F19	NR	28	M	F19	N259	NR_N259_F19	illumina	Pool2
N259-S19_R	N259-S19	NR	28	F	S19	N259	NR_N259_S19	illumina	Pool1
N26-F20_R	N26-F20	NR	28	M	F20	N26	NR_N26_F20	illumina	Pool2
N260-F19_R	N260-F19	NR	28	M	F19	N260	NR_N260_F19	illumina	Pool2
N260-S19_R	N260-S19	NR	28	M	S19	N260	NR_N260_S19	illumina	Pool1
N261-F19_R	N261-F19	NR	28	F	F19	N261	NR_N261_F19	illumina	Pool2
N261-S19_R	N261-S19	NR	28	M	S19	N261	NR_N261_S19	illumina	Pool1
N262-F19_R	N262-F19	NR	28	F	F19	N262	NR_N262_F19	illumina	Pool2
N262-S19_R	N262-S19	NR	28	F	S19	N262	NR_N262_S19	illumina	Pool1
N263-F19_R	N263-F19	NR	28	F	F19	N263	NR_N263_F19	illumina	Pool2
N263-S19_R	N263-S19	NR	28	M	S19	N263	NR_N263_S19	illumina	Pool1
N264-F19_R	N264-F19	NR	28	M	F19	N264	NR_N264_F19	illumina	Pool2
N264-S19_R	N264-S19	NR	28	F	S19	N264	NR_N264_S19	illumina	Pool1
N265-F19_R	N265-F19	NR	28	M	F19	N265	NR_N265_F19	illumina	Pool2
N265-S19_R	N265-S19	NR	28	M	S19	N265	NR_N265_S19	illumina	Pool1
N266-F19_R	N266-F19	NR	28	F	F19	N266	NR_N266_F19	illumina	Pool2
N266-S19_R	N266-S19	NR	28	F	S19	N266	NR_N266_S19	illumina	Pool1
N267-F19_R	N267-F19	NR	28	M	F19	N267	NR_N267_F19	illumina	Pool2
N267-S19_R	N267-S19	NR	28	M	S19	N267	NR_N267_S19	illumina	Pool1
N268-F19_R	N268-F19	NR	28	F	F19	N268	NR_N268_F19	illumina	Pool2
N268-S19_R	N268-S19	NR	28	M	S19	N268	NR_N268_S19	illumina	Pool1
N269-F19_R	N269-F19	NR	28	F	F19	N269	NR_N269_F19	illumina	Pool2
N269-S19_R	N269-S19	NR	28	F	S19	N269	NR_N269_S19	illumina	Pool1
N27-F20_R	N27-F20	NR	28	M	F20	N27	NR_N27_F20	illumina	Pool2
N270-F19_R	N270-F19	NR	28	F	F19	N270	NR_N270_F19	illumina	Pool2
N270-S19_R	N270-S19	NR	28	M	S19	N270	NR_N270_S19	illumina	Pool1
N271-F19_R	N271-F19	NR	28	F	F19	N271	NR_N271_F19	illumina	Pool2
N271-S19_R	N271-S19	NR	28	M	S19	N271	NR_N271_S19	illumina	Pool1
N272-F19_R	N272-F19	NR	28	M	F19	N272	NR_N272_F19	illumina	Pool2
N272-S19_R	N272-S19	NR	28	F	S19	N272	NR_N272_S19	illumina	Pool1
N273-F19_R	N273-F19	NR	28	F	F19	N273	NR_N273_F19	illumina	Pool2
N273-S19_R	N273-S19	NR	28	M	S19	N273	NR_N273_S19	illumina	Pool1
N274-F19_R	N274-F19	NR	28	F	F19	N274	NR_N274_F19	illumina	Pool2
N274-S19_R	N274-S19	NR	28	F	S19	N274	NR_N274_S19	illumina	Pool1
N275-F19_R	N275-F19	NR	28	F	F19	N275	NR_N275_F19	illumina	Pool2
N275-S19_R	N275-S19	NR	28	F	S19	N275	NR_N275_S19	illumina	Pool1
N276-F19_R	N276-F19	NR	28	F	F19	N276	NR_N276_F19	illumina	Pool2
N276-S19_R	N276-S19	NR	28	F	S19	N276	NR_N276_S19	illumina	Pool1
N277-F19_R	N277-F19	NR	28	M	F19	N277	NR_N277_F19	illumina	Pool2
N277-S19_R	N277-S19	NR	28	F	S19	N277	NR_N277_S19	illumina	Pool1
N278-F19_R	N278-F19	NR	28	F	F19	N278	NR_N278_F19	illumina	Pool2
N278-S19_R	N278-S19	NR	28	M	S19	N278	NR_N278_S19	illumina	Pool1
N279-F19_R	N279-F19	NR	28	M	F19	N279	NR_N279_F19	illumina	Pool2
N279-S19_R	N279-S19	NR	28	F	S19	N279	NR_N279_S19	illumina	Pool1
N28-F20_R	N28-F20	NR	28	M	F20	N28	NR_N28_F20	illumina	Pool2
N280-F19_R	N280-F19	NR	28	F	F19	N280	NR_N280_F19	illumina	Pool2
N280-S19_R	N280-S19	NR	28	M	S19	N280	NR_N280_S19	illumina	Pool1
N281-F19_R	N281-F19	NR	28	M	F19	N281	NR_N281_F19	illumina	Pool2
N281-S19_R	N281-S19	NR	28	M	S19	N281	NR_N281_S19	illumina	Pool1
N282-S19_R	N282-S19	NR	28	M	S19	N282	NR_N282_S19	illumina	Pool1
N283-F19_R	N283-F19	NR	28	F	F19	N283	NR_N283_F19	illumina	Pool2
N283-S19_R	N283-S19	NR	28	F	S19	N283	NR_N283_S19	illumina	Pool1
N284-F19_R	N284-F19	NR	28	F	F19	N284	NR_N284_F19	illumina	Pool2
N284-S19_R	N284-S19	NR	28	M	S19	N284	NR_N284_S19	illumina	Pool1
N285-F19_R	N285-F19	NR	28	M	F19	N285	NR_N285_F19	illumina	Pool1
N285-S19_R	N285-S19	NR	28	M	S19	N285	NR_N285_S19	illumina	Pool1
N286-F19_R	N286-F19	NR	28	M	F19	N286	NR_N286_F19	illumina	Pool1
N286-S19_R	N286-S19	NR	28	M	S19	N286	NR_N286_S19	illumina	Pool1
N287-F19_R	N287-F19	NR	28	F	F19	N287	NR_N287_F19	illumina	Pool1
N287-S19_R	N287-S19	NR	28	F	S19	N287	NR_N287_S19	illumina	Pool1
N288-F19_R	N288-F19	NR	28	F	F19	N288	NR_N288_F19	illumina	Pool1
N288-S19_R	N288-S19	NR	28	M	S19	N288	NR_N288_S19	illumina	Pool1
N289-F19_R	N289-F19	NR	28	M	F19	N289	NR_N289_F19	illumina	Pool1
N289-S19_R	N289-S19	NR	28	M	S19	N289	NR_N289_S19	illumina	Pool1
N29-F20_R	N29-F20	NR	28	F	F20	N29	NR_N29_F20	illumina	Pool2
N290-F19_R	N290-F19	NR	28	M	F19	N290	NR_N290_F19	illumina	Pool1
N290-S19_R	N290-S19	NR	28	M	S19	N290	NR_N290_S19	illumina	Pool1
N291-F19_R	N291-F19	NR	28	F	F19	N291	NR_N291_F19	illumina	Pool2
N291-S19_R	N291-S19	NR	28	M	S19	N291	NR_N291_S19	illumina	Pool1
N292-F19_R	N292-F19	NR	28	M	F19	N292	NR_N292_F19	illumina	Pool2
N292-S19_R	N292-S19	NR	28	M	S19	N292	NR_N292_S19	illumina	Pool1
N293-F19_R	N293-F19	NR	28	F	F19	N293	NR_N293_F19	illumina	Pool1
N293-S19_R	N293-S19	NR	28	M	S19	N293	NR_N293_S19	illumina	Pool1
N294-F19_R	N294-F19	NR	28	M	F19	N294	NR_N294_F19	illumina	Pool1
N294-S19_R	N294-S19	NR	28	F	S19	N294	NR_N294_S19	illumina	Pool1
N295-F19_R	N295-F19	NR	28	F	F19	N295	NR_N295_F19	illumina	Pool1
N295-S19_R	N295-S19	NR	28	F	S19	N295	NR_N295_S19	illumina	Pool1
N296-F19_R	N296-F19	NR	28	F	F19	N296	NR_N296_F19	illumina	Pool1
N296-S19_R	N296-S19	NR	28	F	S19	N296	NR_N296_S19	illumina	Pool1
N297-F19_R	N297-F19	NR	28	F	F19	N297	NR_N297_F19	illumina	Pool2
N297-S19_R	N297-S19	NR	28	M	S19	N297	NR_N297_S19	illumina	Pool1
N298-F19_R	N298-F19	NR	28	M	F19	N298	NR_N298_F19	illumina	Pool2
N298-S19_R	N298-S19	NR	28	M	S19	N298	NR_N298_S19	illumina	Pool1
N299-F19_R	N299-F19	NR	28	M	F19	N299	NR_N299_F19	illumina	Pool1
N299-S19_R	N299-S19	NR	28	M	S19	N299	NR_N299_S19	illumina	Pool1
N3-F20_R	N3-F20	NR	28	M	F20	N3	NR_N3_F20	illumina	Pool2
N30-F20_R	N30-F20	NR	28		F20	N30	NR_N30_F20	illumina	Pool2
N300-F19_R	N300-F19	NR	28	M	F19	N300	NR_N300_F19	illumina	Pool1
N300-S19_R	N300-S19	NR	28	F	S19	N300	NR_N300_S19	illumina	Pool1
N301-S19_R	N301-S19	NR	28	F	S19	N301	NR_N301_S19	illumina	Pool1
N302-S19_R	N302-S19	NR	28	M	S19	N302	NR_N302_S19	illumina	Pool1
N303-S19_R	N303-S19	NR	28	F	S19	N303	NR_N303_S19	illumina	Pool1
N304-S19_R	N304-S19	NR	28	M	S19	N304	NR_N304_S19	illumina	Pool1
N305-S19_R	N305-S19	NR	28	M	S19	N305	NR_N305_S19	illumina	Pool1
N306-S19_R	N306-S19	NR	28	M	S19	N306	NR_N306_S19	illumina	Pool1
N31-F20_R	N31-F20	NR	28	M	F20	N31	NR_N31_F20	illumina	Pool2
N32-F20_R	N32-F20	NR	28	F	F20	N32	NR_N32_F20	illumina	Pool2
N33-F20_R	N33-F20	NR	28	F	F20	N33	NR_N33_F20	illumina	Pool2
N34-F20_R	N34-F20	NR	28	F	F20	N34	NR_N34_F20	illumina	Pool2
N35-F20_R	N35-F20	NR	28	M	F20	N35	NR_N35_F20	illumina	Pool2
N36-F20_R	N36-F20	NR	28	M	F20	N36	NR_N36_F20	illumina	Pool2
N37-F20_R	N37-F20	NR	28	M	F20	N37	NR_N37_F20	illumina	Pool2
N38-F20_R	N38-F20	NR	28	M	F20	N38	NR_N38_F20	illumina	Pool2
N39-F20_R	N39-F20	NR	28	F	F20	N39	NR_N39_F20	illumina	Pool2
N4-F20_R	N4-F20	NR	28	M	F20	N4	NR_N4_F20	illumina	Pool2
N40-F20_R	N40-F20	NR	28	M	F20	N40	NR_N40_F20	illumina	Pool2
N41-F20_R	N41-F20	NR	28	M	F20	N41	NR_N41_F20	illumina	Pool2
N42-F20_R	N42-F20	NR	28	F	F20	N42	NR_N42_F20	illumina	Pool2
N43-F20_R	N43-F20	NR	28	M	F20	N43	NR_N43_F20	illumina	Pool2
N43-F20-1_R	N43-F20-1	NR	28	M	F20	N43	NR_N43_F20-1	illumina	Pool2
N5-F20_R	N5-F20	NR	28	M	F20	N5	NR_N5_F20	illumina	Pool2
N6-F20_R	N6-F20	NR	28	M	F20	N6	NR_N6_F20	illumina	Pool2
N7-F20_R	N7-F20	NR	28	M	F20	N7	NR_N7_F20	illumina	Pool2
N8-F20_R	N8-F20	NR	28	F	F20	N8	NR_N8_F20	illumina	Pool2
N9-F20_R	N9-F20	NR	28	M	F20	N9	NR_N9_F20	illumina	Pool2
NG1G3P4-F20_R	NG1G3P4-F20	NR	28	M	F20	NG1G3P4	NR_NG1G3P4_F20	illumina	Pool2
NG1G4G5-F20_R	NG1G4G5-F20	NR	28	F	F20	NG1G4G5	NR_NG1G4G5_F20	illumina	Pool2
NG1G4O5-F20_R	NG1G4O5-F20	NR	28	M	F20	NG1G4O5	NR_NG1G4O5_F20	illumina	Pool2
NG1O2O5-F20_R	NG1O2O5-F20	NR	28	F	F20	NG1O2O5	NR_NG1O2O5_F20	illumina	Pool2
NG1O3O4-F20_R	NG1O3O4-F20	NR	28	F	F20	NG1O3O4	NR_NG1O3O4_F20	illumina	Pool2
NG1O3P6-F20_R	NG1O3P6-F20	NR	28	M	F20	NG1O3P6	NR_NG1O3P6_F20	illumina	Pool2
NG1P3G6-F20_R	NG1P3G6-F20	NR	28	F	F20	NG1P3G6	NR_NG1P3G6_F20	illumina	Pool2
NG1P3O5-F20_R	NG1P3O5-F20	NR	28	M	F20	NG1P3O5	NR_NG1P3O5_F20	illumina	Pool2
NG1P5G6-F20_R	NG1P5G6-F20	NR	28	M	F20	NG1P5G6	NR_NG1P5G6_F20	illumina	Pool2
NG1R3R5-F20_R	NG1R3R5-F20	NR	28	F	F20	NG1R3R5	NR_NG1R3R5_F20	illumina	Pool2
NG2P4O5-F20_R	NG2P4O5-F20	NR	28	F	F20	NG2P4O5	NR_NG2P4O5_F20	illumina	Pool2
NG2R3P4-F20_R	NG2R3P4-F20	NR	28	M	F20	NG2R3P4	NR_NG2R3P4_F20	illumina	Pool2
NG3O5O6-F20_R	NG3O5O6-F20	NR	28	F	F20	NG3O5O6	NR_NG3O5O6_F20	illumina	Pool2
NG3O5R6-F20_R	NG3O5R6-F20	NR	28	M	F20	NG3O5R6	NR_NG3O5R6_F20	illumina	Pool2
NG3P4G5-F20_R	NG3P4G5-F20	NR	28	M	F20	NG3P4G5	NR_NG3P4G5_F20	illumina	Pool2
NG3P5G6-F20_R	NG3P5G6-F20	NR	28	M	F20	NG3P5G6	NR_NG3P5G6_F20	illumina	Pool2
NN282-F19_R	NN28-F19	NR	28		F19	NN28	NR_NN28_F19	illumina	Pool2
NO1G3P4-F20_R	NO1G3P4-F20	NR	28	F	F20	NO1G3P4	NR_NO1G3P4_F20	illumina	Pool2
NO1G3R5-F20_R	NO1G3R5-F20	NR	28	F	F20	NO1G3R5	NR_NO1G3R5_F20	illumina	Pool2
NO1G4R5-F20_R	NO1G4R5-F20	NR	28	F	F20	NO1G4R5	NR_NO1G4R5_F20	illumina	Pool2
NO1O2G6-F20_R	NO1O2G6-F20	NR	28	M	F20	NO1O2G6	NR_NO1O2G6_F20	illumina	Pool2
NO1O4P6-F20_R	NO1O4P6-F20	NR	28	M	F20	NO1O4P6	NR_NO1O4P6_F20	illumina	Pool2
NO1P2G6-F20_R	NO1P2G6-F20	NR	28	M	F20	NO1P2G6	NR_NO1P2G6_F20	illumina	Pool2
NO1R3O5-F20_R	NO1R3O5-F20	NR	28	F	F20	NO1R3O5	NR_NO1R3O5_F20	illumina	Pool2
NO2G4G5-F20_R	NO2G4G5-F20	TE	32	M	F20	NO2G4G5	TE_NO2G4G5_F20	illumina	Pool2
NO2G5G6-F20_R	NO2G5G6-F20	NR	28	M	F20	NO2G5G6	NR_NO2G5G6_F20	illumina	Pool2
NO2O4P6-F20_R	NO2O4P6-F20	NR	28	M	F20	NO2O4P6	NR_NO2O4P6_F20	illumina	Pool2
NO2O5G6-F20_R	NO2O5G6-F20	NR	28	F	F20	NO2O5G6	NR_NO2O5G6_F20	illumina	Pool2
NO3G4G6-F20_R	NO3G4G6-F20	NR	28	F	F20	NO3G4G6	NR_NO3G4G6_F20	illumina	Pool2
NP1G2G4-F20_R	NP1G2G4-F20	NR	28	F	F20	NP1G2G4	NR_NP1G2G4_F20	illumina	Pool2
NP1G4G6-F20_R	NP1G4G6-F20	NR	28	M	F20	NP1G4G6	NR_NP1G4G6_F20	illumina	Pool2
NP1O4R6-F20_R	NP1O4R6-F20	NR	28	M	F20	NP1O4R6	NR_NP1O4R6_F20	illumina	Pool2
NP1R2P4-F20_R	NP1R2P4-F20	NR	28	F	F20	NP1R2P4	NR_NP1R2P4_F20	illumina	Pool2
NP2P4G5-F20_R	NP2P4G5-F20	NR	28	F	F20	NP2P4G5	NR_NP2P4G5_F20	illumina	Pool2
NP2P5G6-F20_R	NP2P5G6-F20	NR	28	M	F20	NP2P5G6	NR_NP2P5G6_F20	illumina	Pool2
NP3R4O5-F20_R	NP3R4O5-F20	NR	28	M	F20	NP3R4O5	NR_NP3R4O5_F20	illumina	Pool2
NP3R4O6-F20_R	NP3R4O6-F20	NR	28	F	F20	NP3R4O6	NR_NP3R4O6_F20	illumina	Pool2
NP4R5O6-F20_R	NP4R5O6-F20	NR	28	F	F20	NP4R5O6	NR_NP4R5O6_F20	illumina	Pool2
NR1G2P5-F20_R	NR1G2P5-F20	NR	28	F	F20	NR1G2P5	NR_NR1G2P5_F20	illumina	Pool2
NR1G2R3-F20_R	NR1G2R3-F20	NR	28	M	F20	NR1G2R3	NR_NR1G2R3_F20	illumina	Pool2
NR1G4G5-F20_R	NR1G4G5-F20	NR	28	M	F20	NR1G4G5	NR_NR1G4G5_F20	illumina	Pool2
NR1G4O6-F20_R	NR1G4O6-F20	NR	28	M	F20	NR1G4O6	NR_NR1G4O6_F20	illumina	Pool2
NR1O4R6-F20_R	NR1O4R6-F20	NR	28	F	F20	NR1O4R6	NR_NR1O4R6_F20	illumina	Pool2
NR1P2P5-F20_R	NR1P2P5-F20	NR	28	M	F20	NR1P2P5	NR_NR1P2P5_F20	illumina	Pool2
NR1R3R5-F20_R	NR1R3R5-F20	NR	28	M	F20	NR1R3R5	NR_NR1R3R5_F20	illumina	Pool2
NR2G3G4-F20_R	NR2G3G4-F20	NR	28	F	F20	NR2G3G4	NR_NR2G3G4_F20	illumina	Pool2
NR2G4G6-F20_R	NR2G4G6-F20	NR	28	F	F20	NR2G4G6	NR_NR2G4G6_F20	illumina	Pool2
NR2G4O5-F20_R	NR2G4O5-F20	NR	28	F	F20	NR2G4O5	NR_NR2G4O5_F20	illumina	Pool2
NR2G4P6-F20_R	NR2G4P6-F20	NR	28	M	F20	NR2G4P6	NR_NR2G4P6_F20	illumina	Pool2
NR2G4R5-F20_R	NR2G4R5-F20	NR	28	M	F20	NR2G4R5	NR_NR2G4R5_F20	illumina	Pool2
NR2O4R6-F20_R	NR2O4R6-F20	NR	28	F	F20	NR2O4R6	NR_NR2O4R6_F20	illumina	Pool2
NR2R3P5-F20_R	NR2R3P5-F20	NR	28	M	F20	NR2R3P5	NR_NR2R3P5_F20	illumina	Pool2
NR3G5R6-F20_R	NR3G5R6-F20	NR	28	F	F20	NR3G5R6	NR_NR3G5R6_F20	illumina	Pool2
NR3O4G5-F20_R	NR3O4G5-F20	NR	28	F	F20	NR3O4G5	NR_NR3O4G5_F20	illumina	Pool2
NR3P4O5-F20_R	NR3P4O5-F20	NR	28	M	F20	NR3P4O5	NR_NR3P4O5_F20	illumina	Pool2
NR3P4R5-F20_R	NR3P4R5-F20	NR	28	M	F20	NR3P4R5	NR_NR3P4R5_F20	illumina	Pool2
NR4G5P6-F20_R	NR4G5P6-F20	NR	28	F	F20	NR4G5P6	NR_NR4G5P6_F20	illumina	Pool2
NR4P5P6-F20_R	NR4P5P6-F20	NR	28	F	F20	NR4P5P6	NR_NR4P5P6_F20	illumina	Pool2
O1G2G5-F18_R	O1G2G5-F18	NR	28	M	F18	O1G2G5	NR_O1G2G5_F18	illumina	Pool1
O1G2O6-F18_R	O1G2O6-F18	TE	32	M	F18	O1G2O6	TE_O1G2O6_F18	illumina	Pool1
O1G2P3-F18_R	O1G2P3-F18	SR	28	M	F18	O1G2P3	SR_O1G2P3_F18	illumina	Pool1
O1G2R5-F18_R	O1G2R5-F18	TE	32	F	F18	O1G2R5	TE_O1G2R5_F18	illumina	Pool1
O1G3G4-F18_R	O1G3G4-F18	TE	32	M	F18	O1G3G4	TE_O1G3G4_F18	illumina	Pool1
O1G3O4-F18_R	O1G3O4-F18	SR	28	M	F18	O1G3O4	SR_O1G3O4_F18	illumina	Pool1
O1G3O6-F18_R	O1G3O6-F18	NR	28	F	F18	O1G3O6	NR_O1G3O6_F18	illumina	Pool1
O1G3P6-F18_R	O1G3P6-F18	TE	32	M	F18	O1G3P6	TE_O1G3P6_F18	illumina	Pool1
O1O2R5-F18_R	O1O2R5-F18	NR	28	F	F18	O1O2R5	NR_O1O2R5_F18	illumina	Pool1
O1O3R4-F18_R	O1O3R4-F18	NR	28	F	F18	O1O3R4	NR_O1O3R4_F18	illumina	Pool1
O1P2O4-F18_R	O1P2O4-F18	NR	28	M	F18	O1P2O4	NR_O1P2O4_F18	illumina	Pool1
O1P2R4-F18_R	O1P2R4-F18	NR	28	F	F18	O1P2R4	NR_O1P2R4_F18	illumina	Pool1
O1P4G5-F18_R	O1P4G5-F18	SR	28	M	F18	O1P4G5	SR_O1P4G5_F18	illumina	Pool1
O1P5R6-F18_R	O1P5R6-F18	NR	28	F	F18	O1P5R6	NR_O1P5R6_F18	illumina	Pool1
O1R2G4-F18_R	O1R2G4-F18	SR	28	F	F18	O1R2G4	SR_O1R2G4_F18	illumina	Pool1
O1R2G5-F18_R	O1R2G5-F18	TE	32	M	F18	O1R2G5	TE_O1R2G5_F18	illumina	Pool1
O1R2G6-F18_R	O1R2G6-F18	TE	32	F	F18	O1R2G6	TE_O1R2G6_F18	illumina	Pool1
O1R2O4-F18_R	O1R2O4-F18	NR	28	F	F18	O1R2O4	NR_O1R2O4_F18	illumina	Pool1
O1R2R4-F18_R	O1R2R4-F18	SR	28	F	F18	O1R2R4	SR_O1R2R4_F18	illumina	Pool1
O1R4G5-F18_R	O1R4G5-F18	NR	28	F	F18	O1R4G5	NR_O1R4G5_F18	illumina	Pool1
O1R4P5-F18_R	O1R4P5-F18	SR	28	F	F18	O1R4P5	SR_O1R4P5_F18	illumina	Pool1
O2G5R6-F18_R	O2G5R6-F18	TE	32	M	F18	O2G5R6	TE_O2G5R6_F18	illumina	Pool1
O2O3G5-F18_R	O2O3G5-F18	NR	28	F	F18	O2O3G5	NR_O2O3G5_F18	illumina	Pool1
O2O3G6-F18_R	O2O3G6-F18	SR	28	M	F18	O2O3G6	SR_O2O3G6_F18	illumina	Pool1
O2O4G6-F18_R	O2O4G6-F18	TE	32	M	F18	O2O4G6	TE_O2O4G6_F18	illumina	Pool1
O2O4R5-F18_R	O2O4R5-F18	NR	28	F	F18	O2O4R5	NR_O2O4R5_F18	illumina	Pool1
O2P3O6-F18_R	O2P3O6-F18	TE	32	M	F18	O2P3O6	TE_O2P3O6_F18	illumina	Pool1
O2P4P5-F18_R	O2P4P5-F18	NR	28	F	F18	O2P4P5	NR_O2P4P5_F18	illumina	Pool1
O2R3P4-F18_R	O2R3P4-F18	NR	28	F	F18	O2R3P4	NR_O2R3P4_F18	illumina	Pool1
O2R3R5-F18_R	O2R3R5-F18	SR	28	F	F18	O2R3R5	SR_O2R3R5_F18	illumina	Pool1
O2R4G5-F18_R	O2R4G5-F18	NR	28	M	F18	O2R4G5	NR_O2R4G5_F18	illumina	Pool1
O2R5R6-F18_R	O2R5R6-F18	TE	32	M	F18	O2R5R6	TE_O2R5R6_F18	illumina	Pool1
O3G4O6-F18_R	O3G4O6-F18	NR	28	F	F18	O3G4O6	NR_O3G4O6_F18	illumina	Pool1
O3G5R6-F18_R	O3G5R6-F18	SR	28	F	F18	O3G5R6	SR_O3G5R6_F18	illumina	Pool1
O3O4G5-F18_R	O3O4G5-F18	SR	28	M	F18	O3O4G5	SR_O3O4G5_F18	illumina	Pool1
O3O4G6-F18_R	O3O4G6-F18	TE	32	M	F18	O3O4G6	TE_O3O4G6_F18	illumina	Pool1
O3O4R6-F18_R	O3O4R6-F18	TE	32	F	F18	O3O4R6	TE_O3O4R6_F18	illumina	Pool1
O4G5G6-F18_R	O4G5G6-F18	TE	32	F	F18	O4G5G6	TE_O4G5G6_F18	illumina	Pool1
O4O5R6-F18_R	O4O5R6-F18	TE	32	F	F18	O4O5R6	TE_O4O5R6_F18	illumina	Pool1
P1G2R3-F18_R	P1G2R3-F18	SR	28	M	F18	P1G2R3	SR_P1G2R3_F18	illumina	Pool1
P1G3G6-F18_R	P1G3G6-F18	TE	32	F	F18	P1G3G6	TE_P1G3G6_F18	illumina	Pool1
P1G3P6-F18_R	P1G3P6-F18	SR	28	F	F18	P1G3P6	SR_P1G3P6_F18	illumina	Pool1
P1G3R6-F18_R	P1G3R6-F18	TE	32	M	F18	P1G3R6	TE_P1G3R6_F18	illumina	Pool1
P1G4G5-F18_R	P1G4G5-F18	NR	28	F	F18	P1G4G5	NR_P1G4G5_F18	illumina	Pool1
P1G4O5-F18_R	P1G4O5-F18	SR	28	M	F18	P1G4O5	SR_P1G4O5_F18	illumina	Pool1
P1G4P6-F18_R	P1G4P6-F18	NR	28	M	F18	P1G4P6	NR_P1G4P6_F18	illumina	Pool1
P1G5O6-F18_R	P1G5O6-F18	SR	28	F	F18	P1G5O6	SR_P1G5O6_F18	illumina	Pool1
P1G5P6-F18_R	P1G5P6-F18	SR	28	F	F18	P1G5P6	SR_P1G5P6_F18	illumina	Pool1
P1O2R6-F18_R	P1O2R6-F18	TE	32	M	F18	P1O2R6	TE_P1O2R6_F18	illumina	Pool1
P1O3R4-F18_R	P1O3R4-F18	NR	28	M	F18	P1O3R4	NR_P1O3R4_F18	illumina	Pool1
P1P2R3-F18_R	P1P2R3-F18	NR	28	M	F18	P1P2R3	NR_P1P2R3_F18	illumina	Pool1
P1R2G4-F18_R	P1R2G4-F18	TE	32	F	F18	P1R2G4	TE_P1R2G4_F18	illumina	Pool1
P1R2O4-F18_R	P1R2O4-F18	SR	28	F	F18	P1R2O4	SR_P1R2O4_F18	illumina	Pool1
P1R2R6-F18_R	P1R2R6-F18	NR	28	M	F18	P1R2R6	NR_P1R2R6_F18	illumina	Pool1
P1R3G6-F18_R	P1R3G6-F18	TE	32	F	F18	P1R3G6	TE_P1R3G6_F18	illumina	Pool1
P1R3R5-F18_R	P1R3R5-F18	TE	32	F	F18	P1R3R5	TE_P1R3R5_F18	illumina	Pool1
P1R4G5-F18_R	P1R4G5-F18	SR	28	M	F18	P1R4G5	SR_P1R4G5_F18	illumina	Pool1
P1R4P5-F18_R	P1R4P5-F18	SR	28	F	F18	P1R4P5	SR_P1R4P5_F18	illumina	Pool1
P2G3P6-F18_R	P2G3P6-F18	NR	28	M	F18	P2G3P6	NR_P2G3P6_F18	illumina	Pool1
P2G3R4-F18_R	P2G3R4-F18	NR	28	F	F18	P2G3R4	NR_P2G3R4_F18	illumina	Pool1
P2G3R5-F18_R	P2G3R5-F18	SR	28	F	F18	P2G3R5	SR_P2G3R5_F18	illumina	Pool1
P2G4P5-F18_R	P2G4P5-F18	NR	28	M	F18	P2G4P5	NR_P2G4P5_F18	illumina	Pool1
P2G5G6-F18_R	P2G5G6-F18	SR	28	M	F18	P2G5G6	SR_P2G5G6_F18	illumina	Pool1
P2O4G5-F18_R	P2O4G5-F18	SR	28	F	F18	P2O4G5	SR_P2O4G5_F18	illumina	Pool1
P2R4G5-F18_R	P2R4G5-F18	TE	32	F	F18	P2R4G5	TE_P2R4G5_F18	illumina	Pool1
P3G4O5-F18_R	P3G4O5-F18	NR	28	F	F18	P3G4O5	NR_P3G4O5_F18	illumina	Pool1
P3O4G5-F18_R	P3O4G5-F18	NR	28	M	F18	P3O4G5	NR_P3O4G5_F18	illumina	Pool1
P3O4O6-F18_R	P3O4O6-F18	UN	28		F18	P3O4O6	UN_P3O4O6_F18	illumina	Pool1
P3O4R6-F18_R	P3O4R6-F18	NR	28	F	F18	P3O4R6	NR_P3O4R6_F18	illumina	Pool1
P3O5R6-F18_R	P3O5R6-F18	TE	32	M	F18	P3O5R6	TE_P3O5R6_F18	illumina	Pool1
P3P4G6-F18_R	P3P4G6-F18	SR	28	F	F18	P3P4G6	SR_P3P4G6_F18	illumina	Pool1
P3R4G6-F18_R	P3R4G6-F18	SR	28	F	F18	P3R4G6	SR_P3R4G6_F18	illumina	Pool1
P3R4R5-F18_R	P3R4R5-F18	TE	32	M	F18	P3R4R5	TE_P3R4R5_F18	illumina	Pool1
R1G2P4-F18_R	R1G2P4-F18	NR	28	F	F18	R1G2P4	NR_R1G2P4_F18	illumina	Pool1
R1G2R5-F18_R	R1G2R5-F18	TE	32	M	F18	R1G2R5	TE_R1G2R5_F18	illumina	Pool1
R1G3O5-F18_R	R1G3O5-F18	NR	28	F	F18	R1G3O5	NR_R1G3O5_F18	illumina	Pool1
R1G3R5-F18_R	R1G3R5-F18	SR	28	M	F18	R1G3R5	SR_R1G3R5_F18	illumina	Pool1
R1O2G3-F18_R	R1O2G3-F18	SR	28	F	F18	R1O2G3	SR_R1O2G3_F18	illumina	Pool1
R1O2O4-F18_R	R1O2O4-F18	TE	32	M	F18	R1O2O4	TE_R1O2O4_F18	illumina	Pool1
R1O2O5-F18_R	R1O2O5-F18	NR	28	F	F18	R1O2O5	NR_R1O2O5_F18	illumina	Pool1
R1O2P4-F18_R	R1O2P4-F18	SR	28	M	F18	R1O2P4	SR_R1O2P4_F18	illumina	Pool1
R1O2P5-F18_R	R1O2P5-F18	SR	28	M	F18	R1O2P5	SR_R1O2P5_F18	illumina	Pool1
R1O2P6-F18_R	R1O2P6-F18	SR	28	F	F18	R1O2P6	SR_R1O2P6_F18	illumina	Pool1
R1O2R5-F18_R	R1O2R5-F18	TE	32	M	F18	R1O2R5	TE_R1O2R5_F18	illumina	Pool1
R1O3P4-F18_R	R1O3P4-F18	SR	28	M	F18	R1O3P4	SR_R1O3P4_F18	illumina	Pool1
R1P2O5-F18_R	R1P2O5-F18	NR	28	M	F18	R1P2O5	NR_R1P2O5_F18	illumina	Pool1
R1P2R3-F18_R	R1P2R3-F18	TE	32	M	F18	R1P2R3	TE_R1P2R3_F18	illumina	Pool1
R1P2R5-F18_R	R1P2R5-F18	TE	32	M	F18	R1P2R5	TE_R1P2R5_F18	illumina	Pool1
R1P3O4-F18_R	R1P3O4-F18	SR	28	F	F18	R1P3O4	SR_R1P3O4_F18	illumina	Pool1
R1P4R5-F18_R	R1P4R5-F18	SR	28	M	F18	R1P4R5	SR_R1P4R5_F18	illumina	Pool1
R1P5R6-F18_R	R1P5R6-F18	NR	28	F	F18	R1P5R6	NR_R1P5R6_F18	illumina	Pool1
R1R2G3-F18_R	R1R2G3-F18	SR	28	M	F18	R1R2G3	SR_R1R2G3_F18	illumina	Pool1
R1R2R4-F18_R	R1R2R4-F18	NR	28	F	F18	R1R2R4	NR_R1R2R4_F18	illumina	Pool1
R1R2R6-F18_R	R1R2R6-F18	TE	32	F	F18	R1R2R6	TE_R1R2R6_F18	illumina	Pool1
R1R3G6-F18_R	R1R3G6-F18	TE	32	M	F18	R1R3G6	TE_R1R3G6_F18	illumina	Pool1
R1R4G5-F18_R	R1R4G5-F18	TE	32	M	F18	R1R4G5	TE_R1R4G5_F18	illumina	Pool1
R1R4O6-F18_R	R1R4O6-F18	NR	28	M	F18	R1R4O6	NR_R1R4O6_F18	illumina	Pool1
R1R4R6-F18_R	R1R4R6-F18	SR	28	M	F18	R1R4R6	SR_R1R4R6_F18	illumina	Pool1
R1R5P6-F18_R	R1R5P6-F18	SR	28	M	F18	R1R5P6	SR_R1R5P6_F18	illumina	Pool1
R2G3O4-F18_R	R2G3O4-F18	SR	28	F	F18	R2G3O4	SR_R2G3O4_F18	illumina	Pool1
R2G3O5-F18_R	R2G3O5-F18	SR	28	F	F18	R2G3O5	SR_R2G3O5_F18	illumina	Pool1
R2G4G5-F18_R	R2G4G5-F18	TE	32	M	F18	R2G4G5	TE_R2G4G5_F18	illumina	Pool1
R2O3G4-F18_R	R2O3G4-F18	SR	28	F	F18	R2O3G4	SR_R2O3G4_F18	illumina	Pool1
R2O3O5-F18_R	R2O3O5-F18	SR	28	M	F18	R2O3O5	SR_R2O3O5_F18	illumina	Pool1
R2O3O6-F18_R	R2O3O6-F18	NR	28	M	F18	R2O3O6	NR_R2O3O6_F18	illumina	Pool1
R2O4O5-F18_R	R2O4O5-F18	NR	28	F	F18	R2O4O5	NR_R2O4O5_F18	illumina	Pool1
R2P3G4-F18_R	R2P3G4-F18	NR	28	M	F18	R2P3G4	NR_R2P3G4_F18	illumina	Pool1
R2P4O5-F18_R	R2P4O5-F18	TE	32	M	F18	R2P4O5	TE_R2P4O5_F18	illumina	Pool1
R2P5P6-F18_R	R2P5P6-F18	TE	32	F	F18	R2P5P6	TE_R2P5P6_F18	illumina	Pool1
R2R3P6-F18_R	R2R3P6-F18	SR	28	F	F18	R2R3P6	SR_R2R3P6_F18	illumina	Pool1
R2R4R6-F18_R	R2R4R6-F18	NR	28	F	F18	R2R4R6	NR_R2R4R6_F18	illumina	Pool1
R2R5G6-F18_R	R2R5G6-F18	SR	28	M	F18	R2R5G6	SR_R2R5G6_F18	illumina	Pool1
R3G4O6-F18_R	R3G4O6-F18	SR	28	M	F18	R3G4O6	SR_R3G4O6_F18	illumina	Pool1
R3G5O6-F18_R	R3G5O6-F18	TE	32	M	F18	R3G5O6	TE_R3G5O6_F18	illumina	Pool1
R3O4O6-F18_R	R3O4O6-F18	NR	28	F	F18	R3O4O6	NR_R3O4O6_F18	illumina	Pool1
R3O5G6-F18_R	R3O5G6-F18	TE	32	M	F18	R3O5G6	TE_R3O5G6_F18	illumina	Pool1
R3O5O6-F18_R	R3O5O6-F18	NR	28	F	F18	R3O5O6	NR_R3O5O6_F18	illumina	Pool1
R3P5G6-F18_R	R3P5G6-F18	TE	32	M	F18	R3P5G6	TE_R3P5G6_F18	illumina	Pool1
R3R4G6-F18_R	R3R4G6-F18	SR	28	F	F18	R3R4G6	SR_R3R4G6_F18	illumina	Pool1
R3R5R6-F18_R	R3R5R6-F18	SR	28	M	F18	R3R5R6	SR_R3R5R6_F18	illumina	Pool1
R4R5O6-F18_R	R4R5O6-F18	TE	32	M	F18	R4R5O6	TE_R4R5O6_F18	illumina	Pool1
S01G2R4-F20_R	S01G2R4-F20	SR	28	F	F20	S01G2R4	SR_S01G2R4_F20	illumina	Pool2
S01G2R6-F20_R	S01G2R6-F20	SR	28	M	F20	S01G2R6	SR_S01G2R6_F20	illumina	Pool2
S0O1R2R6-F20_R	S0O1R2R6-F20	SR	28	F	F20	S0O1R2R6	SR_S0O1R2R6_F20	illumina	Pool2
S1-F19_R	S1-F19	SR	28	M	F19	S1	SR_S1_F19	illumina	Pool1
S1-F20_R	S1-F20	SR	28	M	F20	S1	SR_S1_F20	illumina	Pool2
S1-S19_R	S1-S19	SR	28	M	S19	S1	SR_S1_S19	illumina	Pool1
S10-F19_R	S10-F19	SR	28	M	F19	S10	SR_S10_F19	illumina	Pool2
S10-F20_R	S1-F20	SR	28	M	F20	S1	SR_S1_F20	illumina	Pool2
S10-S19_R	S10-S19	SR	28	F	S19	S10	SR_S10_S19	illumina	Pool1
S100-F19_R	S100-F19	SR	28	M	F19	S100	SR_S100_F19	illumina	Pool2
S100-S19_R	S100-S19	SR	28	F	S19	S100	SR_S100_S19	illumina	Pool1
S11-F19_R	S11-F19	SR	28	M	F19	S11	SR_S11_F19	illumina	Pool2
S11-F20_R	S11-F20	SR	28	M	F20	S11	SR_S11_F20	illumina	Pool2
S11-S19_R	S11-S19	SR	28	M	S19	S11	SR_S11_S19	illumina	Pool1
S12-F19_R	S12-F19	SR	28	F	F19	S12	SR_S12_F19	illumina	Pool2
S12-F20_R	S12-F20	SR	28	F	F20	S12	SR_S12_F20	illumina	Pool2
S12-S19_R	S12-S19	SR	28	M	S19	S12	SR_S12_S19	illumina	Pool1
S13-F19_R	S13-F19	SR	28	M	F19	S13	SR_S13_F19	illumina	Pool1
S13-F20_R	S13-F20	SR	28	F	F20	S13	SR_S13_F20	illumina	Pool2
S13-S19_R	S13-S19	SR	28	M	S19	S13	SR_S13_S19	illumina	Pool1
S14-F19_R	S14-F19	SR	28	M	F19	S14	SR_S14_F19	illumina	Pool1
S14-F20_R	S14-F20	SR	28	F	F20	S14	SR_S14_F20	illumina	Pool2
S14-S19_R	S14-S19	SR	28	M	S19	S14	SR_S14_S19	illumina	Pool1
S15-F19_R	S15-F19	SR	28	M	F19	S15	SR_S15_F19	illumina	Pool1
S15-F20_R	S15-F20	SR	28	F	F20	S15	SR_S15_F20	illumina	Pool2
S15-S19_R	S15-S19	SR	28	M	S19	S15	SR_S15_S19	illumina	Pool1
S16-F19_R	S16-F19	SR	28	F	F19	S16	SR_S16_F19	illumina	Pool1
S16-F20_R	S16-F20	SR	28	M	F20	S16	SR_S16_F20	illumina	Pool2
S16-S19_R	S16-S19	SR	28	M	S19	S16	SR_S16_S19	illumina	Pool1
S17-F19_R	S17-F19	SR	28	M	F19	S17	SR_S17_F19	illumina	Pool1
S17-F20_R	S17-F20	NR	28	F	F20	S17	NR_S17_F20	illumina	Pool2
S17-S19_R	S17-S19	SR	28	M	S19	S17	SR_S17_S19	illumina	Pool1
S18-F19_R	S18-F19	SR	28	M	F19	S18	SR_S18_F19	illumina	Pool1
S18-F20_R	S18-F20	SR	28	F	F20	S18	SR_S18_F20	illumina	Pool2
S18-S19_R	S18-S19	SR	28	M	S19	S18	SR_S18_S19	illumina	Pool1
S19-F19_R	S19-F19	SR	28	M	F19	S19	SR_S19_F19	illumina	Pool1
S19-F20_R	S19-F20	SR	28	F	F20	S19	SR_S19_F20	illumina	Pool2
S19-S19_R	S19-S19	SR	28	M	S19	S19	SR_S19_S19	illumina	Pool1
S2-F19_R	S2-F19	SR	28	M	F19	S2	SR_S2_F19	illumina	Pool1
S2-F20_R	S2-F20	SR	28	M	F20	S2	SR_S2_F20	illumina	Pool2
S2-S19_R	S2-S19	SR	28	M	S19	S2	SR_S2_S19	illumina	Pool1
S20-F19_R	S20-F19	SR	28	M	F19	S20	SR_S20_F19	illumina	Pool1
S20-F20_R	S20-F20	SR	28	M	F20	S20	SR_S20_F20	illumina	Pool2
S20-S19_R	S20-S19	SR	28	M	S19	S20	SR_S20_S19	illumina	Pool1
S21-F19_R	S21-F19	SR	28	M	F19	S21	SR_S21_F19	illumina	Pool1
S21-F20_R	S21-F20	SR	28	F	F20	S21	SR_S21_F20	illumina	Pool2
S21-S19_R	S21-S19	SR	28	M	S19	S21	SR_S21_S19	illumina	Pool1
S22-F19_R	S22-F19	SR	28	M	F19	S22	SR_S22_F19	illumina	Pool1
S22-F20_R	S22-F20	SR	28	M	F20	S22	SR_S22_F20	illumina	Pool2
S22-S19_R	S22-S19	SR	28	M	S19	S22	SR_S22_S19	illumina	Pool1
S23-F19_R	S23-F19	SR	28	F	F19	S23	SR_S23_F19	illumina	Pool1
S23-F20_R	S23-F20	SR	28	M	F20	S23	SR_S23_F20	illumina	Pool2
S23-S19_R	S23-S19	SR	28	M	S19	S23	SR_S23_S19	illumina	Pool1
S24-F19_R	S24-F19	SR	28	M	F19	S24	SR_S24_F19	illumina	Pool1
S24-F20_R	S24-F20	SR	28	M	F20	S24	SR_S24_F20	illumina	Pool2
S24-S19_R	S24-S19	SR	28	M	S19	S24	SR_S24_S19	illumina	Pool1
S25-F19_R	S25-F19	SR	28	M	F19	S25	SR_S25_F19	illumina	Pool2
S25-F20_R	S25-F20	SR	28		F20	S25	SR_S25_F20	illumina	Pool2
S25-S19_R	S25-S19	SR	28	F	S19	S25	SR_S25_S19	illumina	Pool1
S26-F19_R	S26-F19	SR	28	M	F19	S26	SR_S26_F19	illumina	Pool2
S26-F20_R	S26-F20	SR	28	M	F20	S26	SR_S26_F20	illumina	Pool2
S26-S19_R	S26-S19	SR	28	M	S19	S26	SR_S26_S19	illumina	Pool1
S27-F19_R	S27-F19	SR	28	M	F19	S27	SR_S27_F19	illumina	Pool2
S27-F20_R	S27-F20	SR	28	F	F20	S27	SR_S27_F20	illumina	Pool2
S27-S19_R	S27-S19	SR	28	M	S19	S27	SR_S27_S19	illumina	Pool1
S28-F19_R	S28-F19	SR	28	F	F19	S28	SR_S28_F19	illumina	Pool2
S28-F20_R	S28-F20	SR	28		F20	S28	SR_S28_F20	illumina	Pool2
S28-S19_R	S28-S19	SR	28	M	S19	S28	SR_S28_S19	illumina	Pool1
S29-F19_R	S29-F19	SR	28	M	F19	S29	SR_S29_F19	illumina	Pool2
S29-F20_R	S29-F20	SR	28	M	F20	S29	SR_S29_F20	illumina	Pool2
S29-S19_R	S29-S19	SR	28	F	S19	S29	SR_S29_S19	illumina	Pool1
S3-F19_R	S3-F19	SR	28	M	F19	S3	SR_S3_F19	illumina	Pool1
S3-F20_R	S3-F20	SR	28	M	F20	S3	SR_S3_F20	illumina	Pool2
S3-S19_R	S3-S19	SR	28	M	S19	S3	SR_S3_S19	illumina	Pool1
S30-F19_R	S30-F19	SR	28	M	F19	S30	SR_S30_F19	illumina	Pool2
S30-F20_R	S30-F20	SR	28	F	F20	S30	SR_S30_F20	illumina	Pool2
S30-S19_R	S30-S19	SR	28	M	S19	S30	SR_S30_S19	illumina	Pool1
S31-F19_R	S31-F19	SR	28	F	F19	S31	SR_S31_F19	illumina	Pool2
S31-F20_R	S31-F20	SR	28	F	F20	S31	SR_S31_F20	illumina	Pool2
S31-S19_R	S31-S19	SR	28	M	S19	S31	SR_S31_S19	illumina	Pool1
S32-F19_R	S32-F19	SR	28	M	F19	S32	SR_S32_F19	illumina	Pool2
S32-F20_R	S32-F20	SR	28	F	F20	S32	SR_S32_F20	illumina	Pool2
S32-S19_R	S32-S19	SR	28	M	S19	S32	SR_S32_S19	illumina	Pool1
S33-F19_R	S33-F19	SR	28	F	F19	S33	SR_S33_F19	illumina	Pool2
S33-F20_R	S33-F20	SR	28	M	F20	S33	SR_S33_F20	illumina	Pool2
S33-S19_R	S33-S19	SR	28	F	S19	S33	SR_S33_S19	illumina	Pool1
S34-F19_R	S34-F19	SR	28	M	F19	S34	SR_S34_F19	illumina	Pool2
S34-F20_R	S34-F20	SR	28	F	F20	S34	SR_S34_F20	illumina	Pool2
S34-S19_R	S34-S19	SR	28	M	S19	S34	SR_S34_S19	illumina	Pool1
S35-F19_R	S35-F19	SR	28	M	F19	S35	SR_S35_F19	illumina	Pool2
S35-F20_R	S35-F20	SR	28	F	F20	S35	SR_S35_F20	illumina	Pool2
S35-S19_R	S35-S19	SR	28	F	S19	S35	SR_S35_S19	illumina	Pool1
S36-F19_R	S36-F19	SR	28	M	F19	S36	SR_S36_F19	illumina	Pool2
S36-F20_R	S36-F20	SR	28	F	F20	S36	SR_S36_F20	illumina	Pool2
S36-S19_R	S36-S19	SR	28	F	S19	S36	SR_S36_S19	illumina	Pool1
S37-F19_R	S37-F19	SR	28	M	F19	S37	SR_S37_F19	illumina	Pool2
S37-F20_R	S37-F20	SR	28	M	F20	S37	SR_S37_F20	illumina	Pool2
S37-S19_R	S37-S19	SR	28	M	S19	S37	SR_S37_S19	illumina	Pool1
S38-F19_R	S38-F19	SR	28	M	F19	S38	SR_S38_F19	illumina	Pool2
S38-F20_R	S38-F20	SR	28	F	F20	S38	SR_S38_F20	illumina	Pool2
S38-S19_R	S38-S19	SR	28	M	S19	S38	SR_S38_S19	illumina	Pool1
S39-F19_R	S39-F19	SR	28	M	F19	S39	SR_S39_F19	illumina	Pool2
S39-F20_R	S39-F20	SR	28	F	F20	S39	SR_S39_F20	illumina	Pool2
S39-S19_R	S39-S19	SR	28	F	S19	S39	SR_S39_S19	illumina	Pool1
S4-F19_R	S4-F19	SR	28	M	F19	S4	SR_S4_F19	illumina	Pool1
S4-F20_R	S4-F20	SR	28	M	F20	S4	SR_S4_F20	illumina	Pool2
S4-S19_R	S4-S19	SR	28	M	S19	S4	SR_S4_S19	illumina	Pool1
S40-F19_R	S40-F19	SR	28	M	F19	S40	SR_S40_F19	illumina	Pool2
S40-F20_R	S40-F20	SR	28	F	F20	S40	SR_S40_F20	illumina	Pool2
S40-S19_R	S40-S19	SR	28	M	S19	S40	SR_S40_S19	illumina	Pool1
S41-F19_R	S41-F19	SR	28	M	F19	S41	SR_S41_F19	illumina	Pool2
S41-F20_R	S41-F20	SR	28	F	F20	S41	SR_S41_F20	illumina	Pool2
S41-S19_R	S41-S19	SR	28	M	S19	S41	SR_S41_S19	illumina	Pool1
S42-F19_R	S42-F19	SR	28	M	F19	S42	SR_S42_F19	illumina	Pool2
S42-F20_R	S42-F20	SR	28	M	F20	S42	SR_S42_F20	illumina	Pool2
S42-S19_R	S42-S19	SR	28	M	S19	S42	SR_S42_S19	illumina	Pool1
S43-F19_R	S43-F19	SR	28	M	F19	S43	SR_S43_F19	illumina	Pool2
S43-S19_R	S43-S19	SR	28	M	S19	S43	SR_S43_S19	illumina	Pool1
S44-F19_R	S44-F19	SR	28	M	F19	S44	SR_S44_F19	illumina	Pool2
S44-F20_R	S44-F20	SR	28	F	F20	S44	SR_S44_F20	illumina	Pool2
S44-S19_R	S44-S19	SR	28	M	S19	S44	SR_S44_S19	illumina	Pool1
S45-F19_R	S45-F19	SR	28	M	F19	S45	SR_S45_F19	illumina	Pool2
S45-S19_R	S45-S19	SR	28	M	S19	S45	SR_S45_S19	illumina	Pool1
S46-F19_R	S46-F19	SR	28	M	F19	S46	SR_S46_F19	illumina	Pool2
S46-S19_R	S46-S19	SR	28	M	S19	S46	SR_S46_S19	illumina	Pool1
S47-F19_R	S47-F19	SR	28	F	F19	S47	SR_S47_F19	illumina	Pool2
S47-S19_R	S47-S19	SR	28	M	S19	S47	SR_S47_S19	illumina	Pool1
S48-F19_R	S48-F19	SR	28	M	F19	S48	SR_S48_F19	illumina	Pool2
S48-S19_R	S48-S19	SR	28	M	S19	S48	SR_S48_S19	illumina	Pool1
S49-F19_R	S49-F19	SR	28	M	F19	S49	SR_S49_F19	illumina	Pool2
S49-S19_R	S49-S19	SR	28	M	S19	S49	SR_S49_S19	illumina	Pool1
S5-F19_R	S5-F19	SR	28	M	F19	S5	SR_S5_F19	illumina	Pool1
S5-F20_R	S5-F20	SR	28	F	F20	S5	SR_S5_F20	illumina	Pool2
S5-S19_R	S5-S19	SR	28	M	S19	S5	SR_S5_S19	illumina	Pool1
S50-F19_R	S50-F19	SR	28	M	F19	S50	SR_S50_F19	illumina	Pool2
S50-S19_R	S50-S19	SR	28	M	S19	S50	SR_S50_S19	illumina	Pool1
S51-F19_R	S51-F19	SR	28	M	F19	S51	SR_S51_F19	illumina	Pool2
S51-S19_R	S51-S19	SR	28	M	S19	S51	SR_S51_S19	illumina	Pool1
S52-F19_R	S52-F19	SR	28	M	F19	S52	SR_S52_F19	illumina	Pool2
S52-S19_R	S52-S19	SR	28	M	S19	S52	SR_S52_S19	illumina	Pool1
S53-F20_R	S53-F20	SR	28	F	F20	S53	SR_S53_F20	illumina	Pool2
S53-S19_R	S53-S19	SR	28	M	S19	S53	SR_S53_S19	illumina	Pool1
S54-F19_R	S54-F19	SR	28	M	F19	S54	SR_S54_F19	illumina	Pool2
S54-S19_R	S54-S19	SR	28	M	S19	S54	SR_S54_S19	illumina	Pool1
S55-F19_R	S55-F19	SR	28	M	F19	S55	SR_S55_F19	illumina	Pool2
S55-S19_R	S55-S19	SR	28	M	S19	S55	SR_S55_S19	illumina	Pool1
S56-F19_R	S56-F19	SR	28	F	F19	S56	SR_S56_F19	illumina	Pool2
S56-S19_R	S56-S19	SR	28	M	S19	S56	SR_S56_S19	illumina	Pool1
S57-F19_R	S57-F19	SR	28	M	F19	S57	SR_S57_F19	illumina	Pool2
S57-S19_R	S57-S19	SR	28	M	S19	S57	SR_S57_S19	illumina	Pool1
S58-F19_R	S58-F19	SR	28	M	F19	S58	SR_S58_F19	illumina	Pool2
S58-S19_R	S58-S19	SR	28	F	S19	S58	SR_S58_S19	illumina	Pool1
S59-F19_R	S59-F19	SR	28	M	F19	S59	SR_S59_F19	illumina	Pool2
S59-S19_R	S59-S19	SR	28	M	S19	S59	SR_S59_S19	illumina	Pool1
S6-F19_R	S6-F19	SR	28	F	F19	S6	SR_S6_F19	illumina	Pool1
S6-F20_R	S6-F20	SR	28	M	F20	S6	SR_S6_F20	illumina	Pool2
S6-S19_R	S6-S19	SR	28	M	S19	S6	SR_S6_S19	illumina	Pool1
S60-F19_R	S60-F19	SR	28	M	F19	S60	SR_S60_F19	illumina	Pool2
S60-S19_R	S60-S19	SR	28	M	S19	S60	SR_S60_S19	illumina	Pool1
S61-F19_R	S61-F19	SR	28	M	F19	S61	SR_S61_F19	illumina	Pool2
S61-S19_R	S61-S19	SR	28	M	S19	S61	SR_S61_S19	illumina	Pool1
S62-F19_R	S62-F19	SR	28	M	F19	S62	SR_S62_F19	illumina	Pool2
S62-S19_R	S62-S19	SR	28	M	S19	S62	SR_S62_S19	illumina	Pool1
S63-F19_R	S63-F19	SR	28	M	F19	S63	SR_S63_F19	illumina	Pool2
S63-S19_R	S63-S19	SR	28	F	S19	S63	SR_S63_S19	illumina	Pool1
S64-F19_R	S64-F19	SR	28	M	F19	S64	SR_S64_F19	illumina	Pool2
S64-S19_R	S64-S19	SR	28	F	S19	S64	SR_S64_S19	illumina	Pool1
S65-F19_R	S65-F19	SR	28	M	F19	S65	SR_S65_F19	illumina	Pool2
S65-S19_R	S65-S19	SR	28	M	S19	S65	SR_S65_S19	illumina	Pool1
S66-F19_R	S66-F19	SR	28	M	F19	S66	SR_S66_F19	illumina	Pool2
S66-S19_R	S66-S19	SR	28	M	S19	S66	SR_S66_S19	illumina	Pool1
S67-F19_R	S67-F19	SR	28	M	F19	S67	SR_S67_F19	illumina	Pool2
S67-S19_R	S67-S19	SR	28	F	S19	S67	SR_S67_S19	illumina	Pool1
S68-F19_R	S68-F19	SR	28	F	F19	S68	SR_S68_F19	illumina	Pool2
S68-S19_R	S68-S19	SR	28	M	S19	S68	SR_S68_S19	illumina	Pool1
S69-F19_R	S69-F19	SR	28	M	F19	S69	SR_S69_F19	illumina	Pool2
S69-S19_R	S69-S19	SR	28	M	S19	S69	SR_S69_S19	illumina	Pool1
S7-F19_R	S7-F19	SR	28	M	F19	S7	SR_S7_F19	illumina	Pool1
S7-F20_R	S7-F20	SR	28	F	F20	S7	SR_S7_F20	illumina	Pool2
S7-S19_R	S7-S19	SR	28	F	S19	S7	SR_S7_S19	illumina	Pool1
S70-F19_R	S70-F19	SR	28	F	F19	S70	SR_S70_F19	illumina	Pool2
S70-S19_R	S70-S19	SR	28	M	S19	S70	SR_S70_S19	illumina	Pool1
S71-F19_R	S71-F19	SR	28	M	F19	S71	SR_S71_F19	illumina	Pool2
S71-S19_R	S71-S19	SR	28	M	S19	S71	SR_S71_S19	illumina	Pool1
S72-F19_R	S72-F19	SR	28	M	F19	S72	SR_S72_F19	illumina	Pool2
S72-S19_R	S72-S19	SR	28	M	S19	S72	SR_S72_S19	illumina	Pool1
S73-F19_R	S73-F19	SR	28	M	F19	S73	SR_S73_F19	illumina	Pool2
S73-S19_R	S73-S19	SR	28	M	S19	S73	SR_S73_S19	illumina	Pool1
S74-F19_R	S74-F19	SR	28	M	F19	S74	SR_S74_F19	illumina	Pool2
S74-S19_R	S74-S19	SR	28	F	S19	S74	SR_S74_S19	illumina	Pool1
S75-F19_R	S75-F19	SR	28	M	F19	S75	SR_S75_F19	illumina	Pool2
S75-S19_R	S75-S19	SR	28	M	S19	S75	SR_S75_S19	illumina	Pool1
S76-F19_R	S76-F19	SR	28	M	F19	S76	SR_S76_F19	illumina	Pool2
S76-S19_R	S76-S19	SR	28	F	S19	S76	SR_S76_S19	illumina	Pool1
S77-F19_R	S77-F19	SR	28	M	F19	S77	SR_S77_F19	illumina	Pool2
S77-S19_R	S77-S19	SR	28	M	S19	S77	SR_S77_S19	illumina	Pool1
S78-F19_R	S78-F19	SR	28	M	F19	S78	SR_S78_F19	illumina	Pool2
S78-S19_R	S78-S19	SR	28	M	S19	S78	SR_S78_S19	illumina	Pool1
S79-F19_R	S79-F19	SR	28	M	F19	S79	SR_S79_F19	illumina	Pool2
S79-S19_R	S79-S19	SR	28	F	S19	S79	SR_S79_S19	illumina	Pool1
S8-F19_R	S8-F19	SR	28	M	F19	S8	SR_S8_F19	illumina	Pool1
S8-F20_R	S8-F20	SR	28	M	F20	S8	SR_S8_F20	illumina	Pool2
S8-S19_R	S8-S19	SR	28	M	S19	S8	SR_S8_S19	illumina	Pool1
S80-F19_R	S80-F19	SR	28	M	F19	S80	SR_S80_F19	illumina	Pool2
S80-S19_R	S80-S19	SR	28	M	S19	S80	SR_S80_S19	illumina	Pool1
S81-F19_R	S81-F19	SR	28	M	F19	S81	SR_S81_F19	illumina	Pool2
S81-S19_R	S81-S19	SR	28	M	S19	S81	SR_S81_S19	illumina	Pool1
S82-F19_R	S82-F19	SR	28	M	F19	S82	SR_S82_F19	illumina	Pool2
S82-S19_R	S82-S19	SR	28	M	S19	S82	SR_S82_S19	illumina	Pool1
S83-F19_R	S83-F19	SR	28	M	F19	S83	SR_S83_F19	illumina	Pool2
S83-S19_R	S83-S19	SR	28	F	S19	S83	SR_S83_S19	illumina	Pool1
S84-F19_R	S84-F19	SR	28	M	F19	S84	SR_S84_F19	illumina	Pool2
S84-S19_R	S84-S19	SR	28	M	S19	S84	SR_S84_S19	illumina	Pool1
S85-F19_R	S85-F19	SR	28	M	F19	S85	SR_S85_F19	illumina	Pool2
S85-S19_R	S85-S19	SR	28	M	S19	S85	SR_S85_S19	illumina	Pool1
S86-F19_R	S86-F19	SR	28	M	F19	S86	SR_S86_F19	illumina	Pool2
S86-S19_R	S86-S19	SR	28	M	S19	S86	SR_S86_S19	illumina	Pool1
S87-F19_R	S87-F19	SR	28	M	F19	S87	SR_S87_F19	illumina	Pool2
S87-S19_R	S87-S19	SR	28	F	S19	S87	SR_S87_S19	illumina	Pool1
S88-F19_R	S88-F19	SR	28	M	F19	S88	SR_S88_F19	illumina	Pool2
S88-S19_R	S88-S19	SR	28	M	S19	S88	SR_S88_S19	illumina	Pool1
S89-F19_R	S89-F19	SR	28	M	F19	S89	SR_S89_F19	illumina	Pool2
S89-S19_R	S89-S19	SR	28	M	S19	S89	SR_S89_S19	illumina	Pool1
S9-F19_R	S9-F19	SR	28	F	F19	S9	SR_S9_F19	illumina	Pool2
S9-F20_R	S9-F20	SR	28	F	F20	S9	SR_S9_F20	illumina	Pool2
S9-S19_R	S9-S19	SR	28	M	S19	S9	SR_S9_S19	illumina	Pool1
S90-F19_R	S90-F19	SR	28	M	F19	S90	SR_S90_F19	illumina	Pool2
S90-S19_R	S90-S19	SR	28	M	S19	S90	SR_S90_S19	illumina	Pool1
S91-F19_R	S91-F19	SR	28	F	F19	S91	SR_S91_F19	illumina	Pool2
S91-S19_R	S91-S19	SR	28	M	S19	S91	SR_S91_S19	illumina	Pool1
S92-F19_R	S92-F19	SR	28	M	F19	S92	SR_S92_F19	illumina	Pool2
S92-S19_R	S92-S19	SR	28	M	S19	S92	SR_S92_S19	illumina	Pool1
S93-F19_R	S93-F19	SR	28	F	F19	S93	SR_S93_F19	illumina	Pool2
S93-S19_R	S93-S19	SR	28	M	S19	S93	SR_S93_S19	illumina	Pool1
S94-F19_R	S94-F19	SR	28	M	F19	S94	SR_S94_F19	illumina	Pool2
S94-S19_R	S94-S19	SR	28	M	S19	S94	SR_S94_S19	illumina	Pool1
S95-F19_R	S95-F19	SR	28	M	F19	S95	SR_S95_F19	illumina	Pool2
S95-S19_R	S95-S19	SR	28	F	S19	S95	SR_S95_S19	illumina	Pool1
S96-F19_R	S96-F19	SR	28	M	F19	S96	SR_S96_F19	illumina	Pool2
S96-S19_R	S96-S19	SR	28	M	S19	S96	SR_S96_S19	illumina	Pool1
S97-F19_R	S97-F19	SR	28	M	F19	S97	SR_S97_F19	illumina	Pool2
S97-S19_R	S97-S19	SR	28	M	S19	S97	SR_S97_S19	illumina	Pool1
S98-F19_R	S98-F19	SR	28	M	F19	S98	SR_S98_F19	illumina	Pool2
S98-S19_R	S98-S19	SR	28	M	S19	S98	SR_S98_S19	illumina	Pool1
S99-F19_R	S99-F19	SR	28	M	F19	S99	SR_S99_F19	illumina	Pool2
S99-S19_R	S99-S19	SR	28	M	S19	S99	SR_S99_S19	illumina	Pool1
SG1G2G3-F20_R	SG1G2G3-F20	SR	28	F	F20	SG1G2G3	SR_SG1G2G3_F20	illumina	Pool2
SG1G3O4-F20_R	SG1G3O4-F20	SR	28	F	F20	SG1G3O4	SR_SG1G3O4_F20	illumina	Pool2
SG1P2G6-F20_R	SG1P2G6-F20	SR	28	F	F20	SG1P2G6	SR_SG1P2G6_F20	illumina	Pool2
SG1R2R3-F20_R	SG1R2R3-F20	SR	28	F	F20	SG1R2R3	SR_SG1R2R3_F20	illumina	Pool2
SG2G5R6-F20_R	SG2G5R6-F20	SR	28	F	F20	SG2G5R6	SR_SG2G5R6_F20	illumina	Pool2
SG2O3G4-F20_R	SG2O3G4-F20	SR	28	F	F20	SG2O3G4	SR_SG2O3G4_F20	illumina	Pool2
SG2O3O5-F20_R	SG2O3O5-F20	SR	28	F	F20	SG2O3O5	SR_SG2O3O5_F20	illumina	Pool2
SG2P4R5-F20_R	SG2P4R5-F20	SR	28	F	F20	SG2P4R5	SR_SG2P4R5_F20	illumina	Pool2
SG2P5O6-F20_R	SG2P5O6-F20	SR	28	F	F20	SG2P5O6	SR_SG2P5O6_F20	illumina	Pool2
SG2R3G4-F20_R	SG2R3G4-F20	SR	28	F	F20	SG2R3G4	SR_SG2R3G4_F20	illumina	Pool2
SG2R3O4-F20_R	SG2R3O4-F20	SR	28	M	F20	SG2R3O4	SR_SG2R3O4_F20	illumina	Pool2
SG2R3O6-F20_R	SG2R3O6-F20	SR	28	F	F20	SG2R3O6	SR_SG2R3O6_F20	illumina	Pool2
SG2R4G5-F20_R	SG2R4G5-F20	SR	28	F	F20	SG2R4G5	SR_SG2R4G5_F20	illumina	Pool2
SG3O4P6-F20_R	SG3O4P6-F20	SR	28	F	F20	SG3O4P6	SR_SG3O4P6_F20	illumina	Pool2
SG3O4R6-F20_R	SG3O4R6-F20	SR	28	F	F20	SG3O4R6	SR_SG3O4R6_F20	illumina	Pool2
SG4P5O6-F20_R	SG4P5O6-F20	SR	28	F	F20	SG4P5O6	SR_SG4P5O6_F20	illumina	Pool2
SG4P5P6-F20_R	SG4P5P6-F20	SR	28	F	F20	SG4P5P6	SR_SG4P5P6_F20	illumina	Pool2
SO1G2R3-F20_R	SO1G2R3-F20	SR	28	F	F20	SO1G2R3	SR_SO1G2R3_F20	illumina	Pool2
SO1G5G6-F20_R	SO1G5G6-F20	SR	28	F	F20	SO1G5G6	SR_SO1G5G6_F20	illumina	Pool2
SO1G5P6-F20_R	SO1G5P6-F20	SR	28	F	F20	SO1G5P6	SR_SO1G5P6_F20	illumina	Pool2
SO1O2O6-F20_R	SO1O2O6-F20	SR	28	M	F20	SO1O2O6	SR_SO1O2O6_F20	illumina	Pool2
SO1O2P3-F20_R	SO1O2P3-F20	SR	28	F	F20	SO1O2P3	SR_SO1O2P3_F20	illumina	Pool2
SO2G4R5-F20_R	SO2G4R5-F20	SR	28	F	F20	SO2G4R5	SR_SO2G4R5_F20	illumina	Pool2
SO2O3P6-F20_R	SO2O3P6-F20	SR	28	F	F20	SO2O3P6	SR_SO2O3P6_F20	illumina	Pool2
SO2O3R5-F20_R	SO2O3R5-F20	SR	28	F	F20	SO2O3R5	SR_SO2O3R5_F20	illumina	Pool2
SO2P4O6-F20_R	SO2P4O6-F20	SR	28	F	F20	SO2P4O6	SR_SO2P4O6_F20	illumina	Pool2
SO3G4O5-F20_R	SO3G4O5-F20	SR	28	M	F20	SO3G4O5	SR_SO3G4O5_F20	illumina	Pool2
SO3R4R5-F20_R	SO3R4R5-F20	SR	28	F	F20	SO3R4R5	SR_SO3R4R5_F20	illumina	Pool2
SP1G2R6-F20_R	SP1G2R6-F20	SR	28	F	F20	SP1G2R6	SR_SP1G2R6_F20	illumina	Pool2
SP1G3R4-F20_R	SP1G3R4-F20	SR	28	F	F20	SP1G3R4	SR_SP1G3R4_F20	illumina	Pool2
SP1O2O4-F20_R	SP1O2O4-F20	SR	28	F	F20	SP1O2O4	SR_SP1O2O4_F20	illumina	Pool2
SP1P2R6-F20_R	SP1P2R6-F20	SR	28	F	F20	SP1P2R6	SR_SP1P2R6_F20	illumina	Pool2
SP1P3G4-F20_R	SP1P3G4-F20	SR	28	F	F20	SP1P3G4	SR_SP1P3G4_F20	illumina	Pool2
SP2G5R6-F20_R	SP2G5R6-F20	SR	28	M	F20	SP2G5R6	SR_SP2G5R6_F20	illumina	Pool2
SP2P4G5-F20_R	SP2P4G5-F20	SR	28	F	F20	SP2P4G5	SR_SP2P4G5_F20	illumina	Pool2
SP3G5P6-F20_R	SP3G5P6-F20	SR	28	F	F20	SP3G5P6	SR_SP3G5P6_F20	illumina	Pool2
SP4P5R6-F20_R	SP4P5R6-F20	SR	28	F	F20	SP4P5R6	SR_SP4P5R6_F20	illumina	Pool2
SR1G4G6-F20_R	SR1G4G6-F20	SR	28	F	F20	SR1G4G6	SR_SR1G4G6_F20	illumina	Pool2
SR1G5O6-F20_R	SR1G5O6-F20	SR	28	F	F20	SR1G5O6	SR_SR1G5O6_F20	illumina	Pool2
SR1O2G4-F20_R	SR1O2G4-F20	SR	28	F	F20	SR1O2G4	SR_SR1O2G4_F20	illumina	Pool2
SR1P2P3-F20_R	SR1P2P3-F20	SR	28	F	F20	SR1P2P3	SR_SR1P2P3_F20	illumina	Pool2
SR1P5G6-F20_R	SR1P5G6-F20	SR	28	F	F20	SR1P5G6	SR_SR1P5G6_F20	illumina	Pool2
SR1R3G4-F20_R	SR1R3G4-F20	SR	28	F	F20	SR1R3G4	SR_SR1R3G4_F20	illumina	Pool2
SR1R3G5-F20_R	SR1R3G5-F20	SR	28	F	F20	SR1R3G5	SR_SR1R3G5_F20	illumina	Pool2
SR2O3P5-F20_R	SR2O3P5-F20	SR	28	F	F20	SR2O3P5	SR_SR2O3P5_F20	illumina	Pool2
SR2O3R4-F20_R	SR2O3R4-F20	SR	28	M	F20	SR2O3R4	SR_SR2O3R4_F20	illumina	Pool2
SR2O4R5-F20_R	SR2O4R5-F20	SR	28	F	F20	SR2O4R5	SR_SR2O4R5_F20	illumina	Pool2
SR2P3R6-F20_R	SR2P3R6-F20	SR	28	F	F20	SR2P3R6	SR_SR2P3R6_F20	illumina	Pool2
SR2P4O6-F20_R	SR2P4O6-F20	SR	28	F	F20	SR2P4O6	SR_SR2P4O6_F20	illumina	Pool2
SR2R4G6-F20_R	SR2R4G6-F20	SR	28	F	F20	SR2R4G6	SR_SR2R4G6_F20	illumina	Pool2
SR2R4O5-F20_R	SR2R4O5-F20	SR	28	F	F20	SR2R4O5	SR_SR2R4O5_F20	illumina	Pool2
SR2R4O6-F20_R	SR2R4O6-F20	SR	28	F	F20	SR2R4O6	SR_SR2R4O6_F20	illumina	Pool2
SR3P5R6-F20_R	SR3P5R6-F20	SR	28	F	F20	SR3P5R6	SR_SR3P5R6_F20	illumina	Pool2
TE1-F15_R	TE1-F15	TE	32		F15	TE1	TE_TE1_F15	illumina	Pool1
TE1-F20_R	TE1-F20	TE	32	F	F20	TE1	TE_TE1_F20	illumina	Pool2
TE1-S19_R	TE1-S19	TE	32	M	S19	TE1	TE_TE1_S19	illumina	Pool1
TE10-F15_R	TE10-F15	TE	32		F15	TE10	TE_TE10_F15	illumina	Pool1
TE10-F20_R	TE10-F20	TE	32	M	F20	TE10	TE_TE10_F20	illumina	Pool2
TE10-S19_R	TE10-S19	TE	32	M	S19	TE10	TE_TE10_S19	illumina	Pool1
TE100-S19_R	TE100-S19	TE	32	M	S19	TE100	TE_TE100_S19	illumina	Pool1
TE101-F19_R	TE101-F19	TE	32	M	F19	TE101	TE_TE101_F19	illumina	Pool1
TE102-F19_R	TE102-F19	TE	32	F	F19	TE102	TE_TE102_F19	illumina	Pool1
TE103-F19_R	TE103-F19	TE	32	M	F19	TE103	TE_TE103_F19	illumina	Pool2
TE104-F19_R	TE104-F19	TE	32	F	F19	TE104	TE_TE104_F19	illumina	Pool1
TE105-F19_R	TE105-F19	TE	32	F	F19	TE105	TE_TE105_F19	illumina	Pool2
TE106-F19_R	TE106-F19	TE	32	M	F19	TE106	TE_TE106_F19	illumina	Pool2
TE107-F19_R	TE107-F19	TE	32	F	F19	TE107	TE_TE107_F19	illumina	Pool2
TE108-F19_R	TE108-F19	TE	32	M	F19	TE108	TE_TE108_F19	illumina	Pool2
TE109-F19_R	TE109-F19	TE	32	F	F19	TE109	TE_TE109_F19	illumina	Pool2
TE11-F15_R	TE11-F15	TE	32		F15	TE11	TE_TE11_F15	illumina	Pool1
TE11-F20_R	TE11-F20	TE	32	F	F20	TE11	TE_TE11_F20	illumina	Pool2
TE11-S19_R	TE11-S19	TE	32	F	S19	TE11	TE_TE11_S19	illumina	Pool1
TE110-F19_R	TE110-F19	TE	32	M	F19	TE110	TE_TE110_F19	illumina	Pool2
TE111-F19_R	TE111-F19	TE	32	F	F19	TE111	TE_TE111_F19	illumina	Pool1
TE112-F19_R	TE112-F19	TE	32	F	F19	TE112	TE_TE112_F19	illumina	Pool2
TE113-F19_R	TE113-F19	TE	32	M	F19	TE113	TE_TE113_F19	illumina	Pool1
TE114-F19_R	TE114-F19	TE	32	F	F19	TE114	TE_TE114_F19	illumina	Pool1
TE115-F19_R	TE115-F19	TE	32	F	F19	TE115	TE_TE115_F19	illumina	Pool1
TE116-F19_R	TE116-F19	TE	32	M	F19	TE116	TE_TE116_F19	illumina	Pool1
TE117-F19_R	TE117-F19	TE	32	M	F19	TE117	TE_TE117_F19	illumina	Pool1
TE118-F19_R	TE118-F19	TE	32	M	F19	TE118	TE_TE118_F19	illumina	Pool1
TE119-F19_R	TE119-F19	TE	32	M	F19	TE119	TE_TE119_F19	illumina	Pool1
TE12-F15_R	TE12-F15	TE	32		F15	TE12	TE_TE12_F15	illumina	Pool1
TE12-F20_R	TE12-F20	TE	32		F20	TE12	TE_TE12_F20	illumina	Pool2
TE12-S19_R	TE12-S19	TE	32	F	S19	TE12	TE_TE12_S19	illumina	Pool1
TE120-F19_R	TE120-F19	TE	32	F	F19	TE120	TE_TE120_F19	illumina	Pool1
TE121-F19_R	TE121-F19	TE	32	F	F19	TE121	TE_TE121_F19	illumina	Pool1
TE122-F19_R	TE122-F19	TE	32	F	F19	TE122	TE_TE122_F19	illumina	Pool1
TE123-F19_R	TE123-F19	TE	32	M	F19	TE123	TE_TE123_F19	illumina	Pool1
TE124-F19_R	TE124-F19	TE	32	F	F19	TE124	TE_TE124_F19	illumina	Pool1
TE125-F19_R	TE125-F19	TE	32	F	F19	TE125	TE_TE125_F19	illumina	Pool1
TE126-F19_R	TE126-F19	TE	32	F	F19	TE126	TE_TE126_F19	illumina	Pool1
TE127-F19_R	TE127-F19	TE	32	F	F19	TE127	TE_TE127_F19	illumina	Pool1
TE128-F19_R	TE128-F19	TE	32	F	F19	TE128	TE_TE128_F19	illumina	Pool1
TE129-F19_R	TE129-F19	TE	32	M	F19	TE129	TE_TE129_F19	illumina	Pool2
TE13-F15_R	TE13-F15	TE	32		F15	TE13	TE_TE13_F15	illumina	Pool1
TE13-F20_R	TE13-F20	TE	32		F20	TE13	TE_TE13_F20	illumina	Pool2
TE13-S19_R	TE13-S19	TE	32	M	S19	TE13	TE_TE13_S19	illumina	Pool1
TE130-F19_R	TE130-F19	TE	32	M	F19	TE130	TE_TE130_F19	illumina	Pool2
TE131-F19_R	TE131-F19	TE	32	M	F19	TE131	TE_TE131_F19	illumina	Pool2
TE132-F19_R	TE132-F19	TE	32	F	F19	TE132	TE_TE132_F19	illumina	Pool2
TE133-F19_R	TE133-F19	TE	32	F	F19	TE133	TE_TE133_F19	illumina	Pool2
TE134-F19_R	TE134-F19	TE	32	F	F19	TE134	TE_TE134_F19	illumina	Pool2
TE135-F19_R	TE135-F19	TE	32	M	F19	TE135	TE_TE135_F19	illumina	Pool2
TE136-F19_R	TE136-F19	TE	32	F	F19	TE136	TE_TE136_F19	illumina	Pool2
TE137-F19_R	TE137-F19	TE	32	M	F19	TE137	TE_TE137_F19	illumina	Pool2
TE138-F19_R	TE138-F19	TE	32	F	F19	TE138	TE_TE138_F19	illumina	Pool2
TE139-F19_R	TE139-F19	TE	32	F	F19	TE139	TE_TE139_F19	illumina	Pool2
TE14-F15_R	TE14-F15	TE	32		F15	TE14	TE_TE14_F15	illumina	Pool1
TE14-F20_R	TE14-F20	TE	32		F20	TE14	TE_TE14_F20	illumina	Pool2
TE14-S19_R	TE14-S19	TE	32	M	S19	TE14	TE_TE14_S19	illumina	Pool1
TE140-F19_R	TE140-F19	TE	32	F	F19	TE140	TE_TE140_F19	illumina	Pool2
TE141-F19_R	TE141-F19	TE	32	F	F19	TE141	TE_TE141_F19	illumina	Pool2
TE142-F19_R	TE142-F19	TE	32	M	F19	TE142	TE_TE142_F19	illumina	Pool2
TE143-F19_R	TE143-F19	TE	32	M	F19	TE143	TE_TE143_F19	illumina	Pool2
TE144-F19_R	TE144-F19	TE	32	F	F19	TE144	TE_TE144_F19	illumina	Pool2
TE145-F19_R	TE145-F19	TE	32	M	F19	TE145	TE_TE145_F19	illumina	Pool2
TE146-F19_R	TE146-F19	TE	32	F	F19	TE146	TE_TE146_F19	illumina	Pool2
TE147-F19_R	TE147-F19	TE	32	M	F19	TE147	TE_TE147_F19	illumina	Pool2
TE148-F19_R	TE148-F19	TE	32	M	F19	TE148	TE_TE148_F19	illumina	Pool2
TE149-F19_R	TE149-F19	TE	32	M	F19	TE149	TE_TE149_F19	illumina	Pool2
TE15-F15_R	TE15-F15	TE	32		F15	TE15	TE_TE15_F15	illumina	Pool1
TE15-F20_R	TE15-F20	TE	32		F20	TE15	TE_TE15_F20	illumina	Pool2
TE15-S19_R	TE15-S19	TE	32	F	S19	TE15	TE_TE15_S19	illumina	Pool1
TE150-F19_R	TE150-F19	TE	32	M	F19	TE150	TE_TE150_F19	illumina	Pool2
TE151-F19_R	TE151-F19	TE	32	M	F19	TE151	TE_TE151_F19	illumina	Pool2
TE152-F19_R	TE152-F19	TE	32	M	F19	TE152	TE_TE152_F19	illumina	Pool2
TE153-F19_R	TE153-F19	TE	32	F	F19	TE153	TE_TE153_F19	illumina	Pool2
TE154-F19_R	TE154-F19	TE	32	M	F19	TE154	TE_TE154_F19	illumina	Pool2
TE155-F19_R	TE155-F19	TE	32	M	F19	TE155	TE_TE155_F19	illumina	Pool2
TE156-F19_R	TE156-F19	TE	32	M	F19	TE156	TE_TE156_F19	illumina	Pool2
TE157-F19_R	TE157-F19	TE	32	M	F19	TE157	TE_TE157_F19	illumina	Pool2
TE158-F19_R	TE158-F19	TE	32	M	F19	TE158	TE_TE158_F19	illumina	Pool2
TE159-F19_R	TE159-F19	TE	32	M	F19	TE159	TE_TE159_F19	illumina	Pool2
TE16-F15_R	TE16-F15	TE	32		F15	TE16	TE_TE16_F15	illumina	Pool1
TE16-F20_R	TE16-F20	TE	32		F20	TE16	TE_TE16_F20	illumina	Pool2
TE16-S19_R	TE16-S19	TE	32	M	S19	TE16	TE_TE16_S19	illumina	Pool1
TE160-F19_R	TE160-F19	TE	32	M	F19	TE160	TE_TE160_F19	illumina	Pool2
TE161-F19_R	TE161-F19	TE	32	F	F19	TE161	TE_TE161_F19	illumina	Pool2
TE162-F19_R	TE162-F19	TE	32	M	F19	TE162	TE_TE162_F19	illumina	Pool2
TE163-F19_R	TE163-F19	TE	32	M	F19	TE163	TE_TE163_F19	illumina	Pool2
TE164-F19_R	TE164-F19	TE	32	M	F19	TE164	TE_TE164_F19	illumina	Pool2
TE165-F19_R	TE165-F19	TE	32	F	F19	TE165	TE_TE165_F19	illumina	Pool2
TE166-F19_R	TE166-F19	TE	32	M	F19	TE166	TE_TE166_F19	illumina	Pool2
TE167-F19_R	TE167-F19	TE	32	F	F19	TE167	TE_TE167_F19	illumina	Pool2
TE168-F19_R	TE168-F19	TE	32	F	F19	TE168	TE_TE168_F19	illumina	Pool2
TE169-F19_R	TE169-F19	TE	32	F	F19	TE169	TE_TE169_F19	illumina	Pool2
TE17-F15_R	TE17-F15	TE	32		F15	TE17	TE_TE17_F15	illumina	Pool1
TE17-F20_R	TE17-F20	TE	32		F20	TE17	TE_TE17_F20	illumina	Pool2
TE17-S19_R	TE17-S19	TE	32	M	S19	TE17	TE_TE17_S19	illumina	Pool1
TE170-F19_R	TE170-F19	TE	32	F	F19	TE170	TE_TE170_F19	illumina	Pool2
TE171-F19_R	TE171-F19	TE	32	F	F19	TE171	TE_TE171_F19	illumina	Pool2
TE172-F19_R	TE172-F19	TE	32	M	F19	TE172	TE_TE172_F19	illumina	Pool2
TE173-F19_R	TE173-F19	TE	32	M	F19	TE173	TE_TE173_F19	illumina	Pool2
TE174-F19_R	TE174-F19	TE	32	F	F19	TE174	TE_TE174_F19	illumina	Pool2
TE175-F19_R	TE175-F19	TE	32	M	F19	TE175	TE_TE175_F19	illumina	Pool2
TE176-F19_R	TE176-F19	TE	32	M	F19	TE176	TE_TE176_F19	illumina	Pool2
TE176-F19-1_R	TE176-F19-1	TE	32	M	F19	TE176	TE_TE176_F19-1	illumina	Pool2
TE177-F19_R	TE177-F19	TE	32	M	F19	TE177	TE_TE177_F19	illumina	Pool2
TE179-F19_R	TE179-F19	TE	32	M	F19	TE179	TE_TE179_F19	illumina	Pool2
TE18-F15_R	TE18-F15	TE	32		F15	TE18	TE_TE18_F15	illumina	Pool1
TE18-F20_R	TE18-F20	TE	32		F20	TE18	TE_TE18_F20	illumina	Pool2
TE18-S19_R	TE18-S19	TE	32	M	S19	TE18	TE_TE18_S19	illumina	Pool1
TE180-F19_R	TE180-F19	TE	32	M	F19	TE180	TE_TE180_F19	illumina	Pool2
TE181-F19_R	TE181-F19	TE	32	M	F19	TE181	TE_TE181_F19	illumina	Pool2
TE182-F19_R	TE182-F19	TE	32	F	F19	TE182	TE_TE182_F19	illumina	Pool2
TE183-F19_R	TE183-F19	TE	32	M	F19	TE183	TE_TE183_F19	illumina	Pool2
TE184-F19_R	TE184-F19	TE	32	F	F19	TE184	TE_TE184_F19	illumina	Pool2
TE185-F19_R	TE185-F19	TE	32	F	F19	TE185	TE_TE185_F19	illumina	Pool2
TE186-F19_R	TE186-F19	TE	32	M	F19	TE186	TE_TE186_F19	illumina	Pool2
TE187-F19_R	TE187-F19	TE	32		F19	TE187	TE_TE187_F19	illumina	Pool2
TE188-F19_R	TE188-F19	TE	32	F	F19	TE188	TE_TE188_F19	illumina	Pool2
TE189-F19_R	TE189-F19	TE	32	M	F19	TE189	TE_TE189_F19	illumina	Pool2
TE19-F15_R	TE19-F15	TE	32		F15	TE19	TE_TE19_F15	illumina	Pool1
TE19-F20_R	TE19-F20	TE	32		F20	TE19	TE_TE19_F20	illumina	Pool2
TE19-S19_R	TE19-S19	TE	32	M	S19	TE19	TE_TE19_S19	illumina	Pool1
TE190-F19_R	TE190-F19	TE	32	F	F19	TE190	TE_TE190_F19	illumina	Pool2
TE191-F19_R	TE191-F19	TE	32	M	F19	TE191	TE_TE191_F19	illumina	Pool2
TE192-F19_R	TE192-F19	TE	32	M	F19	TE192	TE_TE192_F19	illumina	Pool2
TE193-F19_R	TE193-F19	TE	32	M	F19	TE193	TE_TE193_F19	illumina	Pool2
TE194-F19_R	TE194-F19	TE	32	F	F19	TE194	TE_TE194_F19	illumina	Pool2
TE195-F19_R	TE195-F19	TE	32	M	F19	TE195	TE_TE195_F19	illumina	Pool2
TE196-F19_R	TE196-F19	TE	32	F	F19	TE196	TE_TE196_F19	illumina	Pool2
TE197-F19_R	TE197-F19	TE	32	M	F19	TE197	TE_TE197_F19	illumina	Pool2
TE198-F19_R	TE198-F19	TE	32	M	F19	TE198	TE_TE198_F19	illumina	Pool2
TE199-F19_R	TE199-F19	TE	32	F	F19	TE199	TE_TE199_F19	illumina	Pool2
TE2-F15_R	TE2-F15	TE	32		F15	TE2	TE_TE2_F15	illumina	Pool1
TE2-F20_R	TE2-F20	TE	32	F	F20	TE2	TE_TE2_F20	illumina	Pool2
TE2-S19_R	TE2-S19	TE	32	F	S19	TE2	TE_TE2_S19	illumina	Pool1
TE20-F15_R	TE20-F15	TE	32		F15	TE20	TE_TE20_F15	illumina	Pool1
TE20-F20_R	TE20-F20	TE	32		F20	TE20	TE_TE20_F20	illumina	Pool2
TE20-S19_R	TE20-S19	TE	32	M	S19	TE20	TE_TE20_S19	illumina	Pool1
TE200-F19_R	TE200-F19	TE	32	F	F19	TE200	TE_TE200_F19	illumina	Pool2
TE21-F15_R	TE21-F15	TE	32		F15	TE21	TE_TE21_F15	illumina	Pool1
TE21-F20_R	TE21-F20	TE	32		F20	TE21	TE_TE21_F20	illumina	Pool2
TE21-S19_R	TE21-S19	TE	32	F	S19	TE21	TE_TE21_S19	illumina	Pool1
TE22-F15_R	TE22-F15	TE	32		F15	TE22	TE_TE22_F15	illumina	Pool1
TE22-F20_R	TE22-F20	TE	32		F20	TE22	TE_TE22_F20	illumina	Pool2
TE22-S19_R	TE22-S19	TE	32	M	S19	TE22	TE_TE22_S19	illumina	Pool1
TE23-F15_R	TE23-F15	TE	32		F15	TE23	TE_TE23_F15	illumina	Pool1
TE23-F20_R	TE23-F20	TE	32		F20	TE23	TE_TE23_F20	illumina	Pool2
TE23-S19_R	TE23-S19	TE	32	M	S19	TE23	TE_TE23_S19	illumina	Pool1
TE24-F15_R	TE24-F15	TE	32		F15	TE24	TE_TE24_F15	illumina	Pool1
TE24-F20_R	TE24-F20	TE	32		F20	TE24	TE_TE24_F20	illumina	Pool2
TE24-S19_R	TE24-S19	TE	32	M	S19	TE24	TE_TE24_S19	illumina	Pool1
TE25-F15_R	TE25-F15	TE	32		F15	TE25	TE_TE25_F15	illumina	Pool1
TE25-F20_R	TE25-F20	TE	32		F20	TE25	TE_TE25_F20	illumina	Pool2
TE25-S19_R	TE25-S19	TE	32	M	S19	TE25	TE_TE25_S19	illumina	Pool1
TE26-F15_R	TE26-F15	TE	32		F15	TE26	TE_TE26_F15	illumina	Pool1
TE26-F20_R	TE26-F20	TE	32		F20	TE26	TE_TE26_F20	illumina	Pool2
TE26-S19_R	TE26-S19	TE	32	M	S19	TE26	TE_TE26_S19	illumina	Pool1
TE27-F15_R	TE27-F15	TE	32		F15	TE27	TE_TE27_F15	illumina	Pool1
TE27-F20_R	TE27-F20	TE	32		F20	TE27	TE_TE27_F20	illumina	Pool2
TE27-S19_R	TE27-S19	TE	32	F	S19	TE27	TE_TE27_S19	illumina	Pool1
TE28-F15_R	TE28-F15	TE	32		F15	TE28	TE_TE28_F15	illumina	Pool1
TE28-F20_R	TE28-F20	TE	32		F20	TE28	TE_TE28_F20	illumina	Pool2
TE28-S19_R	TE28-S19	TE	32	M	S19	TE28	TE_TE28_S19	illumina	Pool1
TE29-F15_R	TE29-F15	TE	32		F15	TE29	TE_TE29_F15	illumina	Pool2
TE29-F20_R	TE29-F20	TE	32		F20	TE29	TE_TE29_F20	illumina	Pool2
TE29-S19_R	TE29-S19	TE	32	F	S19	TE29	TE_TE29_S19	illumina	Pool1
TE3-F15_R	TE3-F15	TE	32		F15	TE3	TE_TE3_F15	illumina	Pool1
TE3-F20_R	TE3-F20	TE	32	M	F20	TE3	TE_TE3_F20	illumina	Pool2
TE3-S19_R	TE3-S19	TE	32	M	S19	TE3	TE_TE3_S19	illumina	Pool1
TE30-F15_R	TE30-F15	TE	32		F15	TE30	TE_TE30_F15	illumina	Pool2
TE30-S19_R	TE30-S19	TE	32	F	S19	TE30	TE_TE30_S19	illumina	Pool1
TE31-F15_R	TE31-F15	TE	32		F15	TE31	TE_TE31_F15	illumina	Pool2
TE31-S19_R	TE31-S19	TE	32	F	S19	TE31	TE_TE31_S19	illumina	Pool1
TE32-F15_R	TE32-F15	TE	32		F15	TE32	TE_TE32_F15	illumina	Pool2
TE32-S19_R	TE32-S19	TE	32	M	S19	TE32	TE_TE32_S19	illumina	Pool1
TE33-F15_R	TE33-F15	TE	32		F15	TE33	TE_TE33_F15	illumina	Pool2
TE33-S19_R	TE33-S19	TE	32	F	S19	TE33	TE_TE33_S19	illumina	Pool1
TE34-F15_R	TE34-F15	TE	32		F15	TE34	TE_TE34_F15	illumina	Pool2
TE34-S19_R	TE34-S19	TE	32	M	S19	TE34	TE_TE34_S19	illumina	Pool1
TE35-F15_R	TE35-F15	TE	32		F15	TE35	TE_TE35_F15	illumina	Pool2
TE35-S19_R	TE35-S19	TE	32	M	S19	TE35	TE_TE35_S19	illumina	Pool1
TE36-F15_R	TE36-F15	TE	32		F15	TE36	TE_TE36_F15	illumina	Pool2
TE36-S19_R	TE36-S19	TE	32	M	S19	TE36	TE_TE36_S19	illumina	Pool1
TE37-F15_R	TE37-F15	TE	32		F15	TE37	TE_TE37_F15	illumina	Pool2
TE37-S19_R	TE37-S19	TE	32	F	S19	TE37	TE_TE37_S19	illumina	Pool1
TE38-F15_R	TE38-F15	TE	32		F15	TE38	TE_TE38_F15	illumina	Pool2
TE38-S19_R	TE38-S19	TE	32	F	S19	TE38	TE_TE38_S19	illumina	Pool1
TE39-F15_R	TE39-F15	TE	32		F15	TE39	TE_TE39_F15	illumina	Pool2
TE39-S19_R	TE39-S19	TE	32	M	S19	TE39	TE_TE39_S19	illumina	Pool1
TE4-F20_R	TE4-F20	TE	32	M	F20	TE4	TE_TE4_F20	illumina	Pool2
TE4-S19_R	TE4-S19	TE	32	M	S19	TE4	TE_TE4_S19	illumina	Pool1
TE40-F15_R	TE40-F15	TE	32		F15	TE40	TE_TE40_F15	illumina	Pool2
TE40-S19_R	TE40-S19	TE	32	M	S19	TE40	TE_TE40_S19	illumina	Pool1
TE41-F15_R	TE41-F15	TE	32		F15	TE41	TE_TE41_F15	illumina	Pool2
TE41-S19_R	TE41-S19	TE	32	M	S19	TE41	TE_TE41_S19	illumina	Pool1
TE42-F15_R	TE42-F15	TE	32		F15	TE42	TE_TE42_F15	illumina	Pool2
TE42-S19_R	TE42-S19	TE	32	M	S19	TE42	TE_TE42_S19	illumina	Pool1
TE43-F15_R	TE43-F15	TE	32		F15	TE43	TE_TE43_F15	illumina	Pool1
TE43-S19_R	TE43-S19	TE	32	F	S19	TE43	TE_TE43_S19	illumina	Pool1
TE44-F15_R	TE44-F15	TE	32		F15	TE44	TE_TE44_F15	illumina	Pool1
TE44-S19_R	TE44-S19	TE	32	M	S19	TE44	TE_TE44_S19	illumina	Pool1
TE45-F15_R	TE45-F15	TE	32		F15	TE45	TE_TE45_F15	illumina	Pool1
TE45-S19_R	TE45-S19	TE	32	F	S19	TE45	TE_TE45_S19	illumina	Pool1
TE46-F15_R	TE46-F15	TE	32		F15	TE46	TE_TE46_F15	illumina	Pool1
TE46-S19_R	TE46-S19	TE	32	F	S19	TE46	TE_TE46_S19	illumina	Pool1
TE47-F15_R	TE47-F15	TE	32		F15	TE47	TE_TE47_F15	illumina	Pool1
TE47-S19_R	TE47-S19	TE	32	F	S19	TE47	TE_TE47_S19	illumina	Pool1
TE48-F15_R	TE48-F15	TE	32		F15	TE48	TE_TE48_F15	illumina	Pool1
TE48-S19_R	TE48-S19	TE	32	F	S19	TE48	TE_TE48_S19	illumina	Pool1
TE49-F15_R	TE49-F15	TE	32		F15	TE49	TE_TE49_F15	illumina	Pool1
TE49-S19_R	TE49-S19	TE	32	F	S19	TE49	TE_TE49_S19	illumina	Pool1
TE5-F15_R	TE5-F15	TE	32		F15	TE5	TE_TE5_F15	illumina	Pool1
TE5-F20_R	TE5-F20	TE	32	M	F20	TE5	TE_TE5_F20	illumina	Pool2
TE5-S19_R	TE5-S19	TE	32	F	S19	TE5	TE_TE5_S19	illumina	Pool1
TE50-F15_R	TE50-F15	TE	32		F15	TE50	TE_TE50_F15	illumina	Pool1
TE50-S19_R	TE50-S19	TE	32	F	S19	TE50	TE_TE50_S19	illumina	Pool1
TE51-S19_R	TE51-S19	TE	32	F	S19	TE51	TE_TE51_S19	illumina	Pool1
TE52-S19_R	TE52-S19	TE	32	M	S19	TE52	TE_TE52_S19	illumina	Pool1
TE53-S19_R	TE53-S19	TE	32	F	S19	TE53	TE_TE53_S19	illumina	Pool1
TE54-S19_R	TE54-S19	TE	32	M	S19	TE54	TE_TE54_S19	illumina	Pool1
TE55-S19_R	TE55-S19	TE	32	M	S19	TE55	TE_TE55_S19	illumina	Pool1
TE56-S19_R	TE56-S19	TE	32	M	S19	TE56	TE_TE56_S19	illumina	Pool1
TE57-S19_R	TE57-S19	TE	32	M	S19	TE57	TE_TE57_S19	illumina	Pool1
TE58-S19_R	TE58-S19	TE	32	M	S19	TE58	TE_TE58_S19	illumina	Pool1
TE59-S19_R	TE59-S19	TE	32	M	S19	TE59	TE_TE59_S19	illumina	Pool1
TE6-F15_R	TE6-F15	TE	32		F15	TE6	TE_TE6_F15	illumina	Pool1
TE6-F20_R	TE6-F20	TE	32	M	F20	TE6	TE_TE6_F20	illumina	Pool2
TE6-S19_R	TE6-S19	TE	32	F	S19	TE6	TE_TE6_S19	illumina	Pool1
TE60-S19_R	TE60-S19	TE	32	M	S19	TE60	TE_TE60_S19	illumina	Pool1
TE61-S19_R	TE61-S19	TE	32	M	S19	TE61	TE_TE61_S19	illumina	Pool1
TE62-S19_R	TE62-S19	TE	32	M	S19	TE62	TE_TE62_S19	illumina	Pool1
TE63-S19_R	TE63-S19	TE	32	F	S19	TE63	TE_TE63_S19	illumina	Pool1
TE64-S19_R	TE64-S19	TE	32	F	S19	TE64	TE_TE64_S19	illumina	Pool1
TE65-S19_R	TE65-S19	TE	32	F	S19	TE65	TE_TE65_S19	illumina	Pool1
TE66-S19_R	TE66-S19	TE	32	F	S19	TE66	TE_TE66_S19	illumina	Pool1
TE67-S19_R	TE67-S19	TE	32	M	S19	TE67	TE_TE67_S19	illumina	Pool1
TE68-S19_R	TE68-S19	TE	32	M	S19	TE68	TE_TE68_S19	illumina	Pool1
TE69-S19_R	TE69-S19	TE	32	M	S19	TE69	TE_TE69_S19	illumina	Pool1
TE7-F15_R	TE7-F15	TE	32		F15	TE7	TE_TE7_F15	illumina	Pool1
TE7-F20_R	TE7-F20	TE	32	M	F20	TE7	TE_TE7_F20	illumina	Pool2
TE70-S19_R	TE70-S19	TE	32	F	S19	TE70	TE_TE70_S19	illumina	Pool1
TE71-S19_R	TE71-S19	TE	32	M	S19	TE71	TE_TE71_S19	illumina	Pool1
TE72-S19_R	TE72-S19	TE	32	M	S19	TE72	TE_TE72_S19	illumina	Pool1
TE73-S19_R	TE73-S19	TE	32	M	S19	TE73	TE_TE73_S19	illumina	Pool1
TE74-S19_R	TE74-S19	TE	32	F	S19	TE74	TE_TE74_S19	illumina	Pool1
TE75-S19_R	TE75-S19	TE	32	F	S19	TE75	TE_TE75_S19	illumina	Pool1
TE76-S19_R	TE76-S19	TE	32	M	S19	TE76	TE_TE76_S19	illumina	Pool1
TE77-S19_R	TE77-S19	TE	32	F	S19	TE77	TE_TE77_S19	illumina	Pool1
TE78-S19_R	TE78-S19	TE	32	M	S19	TE78	TE_TE78_S19	illumina	Pool1
TE79-S19_R	TE79-S19	TE	32	M	S19	TE79	TE_TE79_S19	illumina	Pool1
TE79-S19-1_R	TE79-S19-1	TE	32	M	S19	TE79	TE_TE79_S19-1	illumina	Pool1
TE8-F15_R	TE8-F15	TE	32		F15	TE8	TE_TE8_F15	illumina	Pool1
TE8-F20_R	TE8-F20	TE	32	M	F20	TE8	TE_TE8_F20	illumina	Pool2
TE8-S19_R	TE8-S19	TE	32	M	S19	TE8	TE_TE8_S19	illumina	Pool1
TE80-S19_R	TE80-S19	TE	32	M	S19	TE80	TE_TE80_S19	illumina	Pool1
TE81-S19_R	TE81-S19	TE	32	M	S19	TE81	TE_TE81_S19	illumina	Pool1
TE82-S19_R	TE82-S19	TE	32	F	S19	TE82	TE_TE82_S19	illumina	Pool1
TE83-S19_R	TE83-S19	TE	32	M	S19	TE83	TE_TE83_S19	illumina	Pool1
TE84-S19_R	TE84-S19	TE	32	F	S19	TE84	TE_TE84_S19	illumina	Pool1
TE85-S19_R	TE85-S19	TE	32	M	S19	TE85	TE_TE85_S19	illumina	Pool1
TE86-S19_R	TE86-S19	TE	32	M	S19	TE86	TE_TE86_S19	illumina	Pool1
TE87-S19_R	TE87-S19	TE	32	M	S19	TE87	TE_TE87_S19	illumina	Pool1
TE88-S19_R	TE88-S19	TE	32	F	S19	TE88	TE_TE88_S19	illumina	Pool1
TE89-S19_R	TE89-S19	TE	32	F	S19	TE89	TE_TE89_S19	illumina	Pool1
TE9-F15_R	TE9-F15	TE	32		F15	TE9	TE_TE9_F15	illumina	Pool1
TE9-F20_R	TE9-F20	TE	32	F	F20	TE9	TE_TE9_F20	illumina	Pool2
TE9-S19_R	TE9-S19	TE	32	M	S19	TE9	TE_TE9_S19	illumina	Pool1
TE90-S19_R	TE90-S19	TE	32	F	S19	TE90	TE_TE90_S19	illumina	Pool1
TE91-S19_R	TE91-S19	TE	32	F	S19	TE91	TE_TE91_S19	illumina	Pool1
TE92-S19_R	TE92-S19	TE	32	M	S19	TE92	TE_TE92_S19	illumina	Pool1
TE93-S19_R	TE93-S19	TE	32	M	S19	TE93	TE_TE93_S19	illumina	Pool1
TE94-S19_R	TE94-S19	TE	32	M	S19	TE94	TE_TE94_S19	illumina	Pool1
TE95-S19_R	TE95-S19	TE	32	M	S19	TE95	TE_TE95_S19	illumina	Pool1
TE96-S19_R	TE96-S19	TE	32	F	S19	TE96	TE_TE96_S19	illumina	Pool1
TE97-S19_R	TE97-S19	TE	32	M	S19	TE97	TE_TE97_S19	illumina	Pool1
TE98-S19_R	TE98-S19	TE	32	F	S19	TE98	TE_TE98_S19	illumina	Pool1
TE99-S19_R	TE99-S19	TE	32	F	S19	TE99	TE_TE99_S19	illumina	Pool1
TEG1G3R5-F20_R	TEG1G3R5-F20	TE	32	F	F20	TEG1G3R5	TE_TEG1G3R5_F20	illumina	Pool2
TEG1G4P6-F20_R	TEG1G4P6-F20	TE	32	F	F20	TEG1G4P6	TE_TEG1G4P6_F20	illumina	Pool2
TEG1O5O6-F20_R	TEG1O5O6-F20	TE	32	F	F20	TEG1O5O6	TE_TEG1O5O6_F20	illumina	Pool2
TEG1P2G5-F20_R	TEG1P2G5-F20	TE	32	F	F20	TEG1P2G5	TE_TEG1P2G5_F20	illumina	Pool2
TEG1P4P6-F20_R	TEG1P4P6-F20	TE	32	F	F20	TEG1P4P6	TE_TEG1P4P6_F20	illumina	Pool2
TEG1R2G6-F20_R	TEG1R2G6-F20	TE	32	M	F20	TEG1R2G6	TE_TEG1R2G6_F20	illumina	Pool2
TEG1R3O6-F20_R	TEG1R3O6-F20	TE	32	M	F20	TEG1R3O6	TE_TEG1R3O6_F20	illumina	Pool2
TEG1R4R5-F20_R	TEG1R4R5-F20	TE	32	F	F20	TEG1R4R5	TE_TEG1R4R5_F20	illumina	Pool2
TEG1R5G6-F20_R	TEG1R5G6-F20	TE	32	M	F20	TEG1R5G6	TE_TEG1R5G6_F20	illumina	Pool2
TEG2O4G5-F20_R	TEG2O4G5-F20	TE	32	F	F20	TEG2O4G5	TE_TEG2O4G5_F20	illumina	Pool2
TEG2O4P6-F20_R	TEG2O4P6-F20	TE	32	M	F20	TEG2O4P6	TE_TEG2O4P6_F20	illumina	Pool2
TEG2P3R4-F20_R	TEG2P3R4-F20	TE	32	M	F20	TEG2P3R4	TE_TEG2P3R4_F20	illumina	Pool2
TEG2P5G6-F20_R	TEG2P5G6-F20	TE	32	M	F20	TEG2P5G6	TE_TEG2P5G6_F20	illumina	Pool2
TEG2R3R4-F20_R	TEG2R3R4-F20	TE	32	F	F20	TEG2R3R4	TE_TEG2R3R4_F20	illumina	Pool2
TEG3G4O6-F20_R	TEG3G4O6-F20	TE	32	M	F20	TEG3G4O6	TE_TEG3G4O6_F20	illumina	Pool2
TEG3G4P6-F20_R	TEG3G4P6-F20	TE	32	M	F20	TEG3G4P6	TE_TEG3G4P6_F20	illumina	Pool2
TEG3G5P6-F20_R	TEG3G5P6-F20	TE	32	M	F20	TEG3G5P6	TE_TEG3G5P6_F20	illumina	Pool2
TEG3P4R6-F20_R	TEG3P4R6-F20	TE	32	M	F20	TEG3P4R6	TE_TEG3P4R6_F20	illumina	Pool2
TEG3R4G6-F20_R	TEG3R4G6-F20	TE	32	M	F20	TEG3R4G6	TE_TEG3R4G6_F20	illumina	Pool2
TEG4G5G6-F20_R	TEG4G5G6-F20	TE	32	F	F20	TEG4G5G6	TE_TEG4G5G6_F20	illumina	Pool2
TEG4O5G6-F20_R	TEG4O5G6-F20	TE	32	F	F20	TEG4O5G6	TE_TEG4O5G6_F20	illumina	Pool2
TEO1G2O3-F20_R	TEO1G2O3-F20	TE	32	F	F20	TEO1G2O3	TE_TEO1G2O3_F20	illumina	Pool2
TEO1G3G6-F20_R	TEO1G3G6-F20	TE	32	M	F20	TEO1G3G6	TE_TEO1G3G6_F20	illumina	Pool2
TEO1G3R6-F20_R	TEO1G3R6-F20	TE	32	M	F20	TEO1G3R6	TE_TEO1G3R6_F20	illumina	Pool2
TEO1P3G6-F20_R	TEO1P3G6-F20	TE	32	M	F20	TEO1P3G6	TE_TEO1P3G6_F20	illumina	Pool2
TEO1P3O6-F20_R	TEO1P3O6-F20	TE	32	M	F20	TEO1P3O6	TE_TEO1P3O6_F20	illumina	Pool2
TEO1R2O3-F20_R	TEO1R2O3-F20	TE	32	M	F20	TEO1R2O3	TE_TEO1R2O3_F20	illumina	Pool2
TEO1R3O4-F20_R	TEO1R3O4-F20	TE	32	M	F20	TEO1R3O4	TE_TEO1R3O4_F20	illumina	Pool2
TEO2G3R4-F20_R	TEO2G3R4-F20	TE	32	F	F20	TEO2G3R4	TE_TEO2G3R4_F20	illumina	Pool2
TEO2G4G5-F20_R	TEO2G4G5-F20	TE	32	M	F20	TEO2G4G5	TE_TEO2G4G5_F20	illumina	Pool2
TEO2P3G4-F20_R	TEO2P3G4-F20	TE	32	M	F20	TEO2P3G4	TE_TEO2P3G4_F20	illumina	Pool2
TEO3O4P5-F20_R	TEO3O4P5-F20	TE	32	F	F20	TEO3O4P5	TE_TEO3O4P5_F20	illumina	Pool2
TEO3R4R6-F20_R	TEO3R4R6-F20	TE	32	F	F20	TEO3R4R6	TE_TEO3R4R6_F20	illumina	Pool2
TEP1G2G3-F20_R	TEP1G2G3-F20	TE	32	M	F20	TEP1G2G3	TE_TEP1G2G3_F20	illumina	Pool2
TEP1G2P3-F20_R	TEP1G2P3-F20	TE	32	F	F20	TEP1G2P3	TE_TEP1G2P3_F20	illumina	Pool2
TEP1G2R5-F20_R	TEP1G2R5-F20	TE	32	M	F20	TEP1G2R5	TE_TEP1G2R5_F20	illumina	Pool2
TEP1O2G6-F20_R	TEP1O2G6-F20	TE	32	F	F20	TEP1O2G6	TE_TEP1O2G6_F20	illumina	Pool2
TEP1O2P5-F20_R	TEP1O2P5-F20	TE	32	M	F20	TEP1O2P5	TE_TEP1O2P5_F20	illumina	Pool2
TEP1P2G3-F20_R	TEP1P2G3-F20	TE	32	M	F20	TEP1P2G3	TE_TEP1P2G3_F20	illumina	Pool2
TEP1P3R6-F20_R	TEP1P3R6-F20	TE	32	M	F20	TEP1P3R6	TE_TEP1P3R6_F20	illumina	Pool2
TEP1R2G6-F20_R	TEP1R2G6-F20	TE	32	M	F20	TEP1R2G6	TE_TEP1R2G6_F20	illumina	Pool2
TEP1R5O6-F20_R	TEP1R5O6-F20	TE	32	F	F20	TEP1R5O6	TE_TEP1R5O6_F20	illumina	Pool2
TEP2O3O5-F20_R	TEP2O3O5-F20	TE	32	M	F20	TEP2O3O5	TE_TEP2O3O5_F20	illumina	Pool2
TEP2R3G4-F20_R	TEP2R3G4-F20	TE	32	F	F20	TEP2R3G4	TE_TEP2R3G4_F20	illumina	Pool2
TEP2R3P5-F20_R	TEP2R3P5-F20	TE	32	M	F20	TEP2R3P5	TE_TEP2R3P5_F20	illumina	Pool2
TEP3G4R5-F20_R	TEP3G4R5-F20	TE	32	F	F20	TEP3G4R5	TE_TEP3G4R5_F20	illumina	Pool2
TEP3P4G5-F20_R	TEP3P4G5-F20	TE	32	F	F20	TEP3P4G5	TE_TEP3P4G5_F20	illumina	Pool2
TEP3R4G5-F20_R	TEP3R4G5-F20	TE	32	F	F20	TEP3R4G5	TE_TEP3R4G5_F20	illumina	Pool2
TER1G2G4-F20_R	TER1G2G4-F20	TE	32	M	F20	TER1G2G4	TE_TER1G2G4_F20	illumina	Pool2
TER1G3P4-F20_R	TER1G3P4-F20	TE	32	M	F20	TER1G3P4	TE_TER1G3P4_F20	illumina	Pool2
TER1G4P5-F20_R	TER1G4P5-F20	TE	32	M	F20	TER1G4P5	TE_TER1G4P5_F20	illumina	Pool2
TER1G5G6-F20_R	TER1G5G6-F20	TE	32	M	F20	TER1G5G6	TE_TER1G5G6_F20	illumina	Pool2
TER1G5R6-F20_R	TER1G5R6-F20	TE	32	M	F20	TER1G5R6	TE_TER1G5R6_F20	illumina	Pool2
TER1P3R4-F20_R	TER1P3R4-F20	TE	32	M	F20	TER1P3R4	TE_TER1P3R4_F20	illumina	Pool2
TER1P4O5-F20_R	TER1P4O5-F20	TE	32	M	F20	TER1P4O5	TE_TER1P4O5_F20	illumina	Pool2
TER1R2O3-F20_R	TER1R2O3-F20	TE	32	M	F20	TER1R2O3	TE_TER1R2O3_F20	illumina	Pool2
TER1R2R3P4-F20_R	TER1R2R3P4-F20	TE	32	M	F20	TER1R2R3P4	TE_TER1R2R3P4_F20	illumina	Pool2
TER1R4P6-F20_R	TER1R4P6-F20	TE	32	M	F20	TER1R4P6	TE_TER1R4P6_F20	illumina	Pool2
TER2G3O6-F20_R	TER2G3O6-F20	TE	32	F	F20	TER2G3O6	TE_TER2G3O6_F20	illumina	Pool2
TER2G4P5-F20_R	TER2G4P5-F20	TE	32	M	F20	TER2G4P5	TE_TER2G4P5_F20	illumina	Pool2
TER2O3G5-F20_R	TER2O3G5-F20	TE	32	M	F20	TER2O3G5	TE_TER2O3G5_F20	illumina	Pool2
TER2O3G6-F20_R	TER2O3G6-F20	TE	32	M	F20	TER2O3G6	TE_TER2O3G6_F20	illumina	Pool2
TER2O5O6-F20_R	TER2O5O6-F20	TE	32	F	F20	TER2O5O6	TE_TER2O5O6_F20	illumina	Pool2
TER2P4P5-F20_R	TER2P4P5-F20	TE	32	M	F20	TER2P4P5	TE_TER2P4P5_F20	illumina	Pool2
TER2R3G5-F20_R	TER2R3G5-F20	TE	32	F	F20	TER2R3G5	TE_TER2R3G5_F20	illumina	Pool2
TER2R3O4-F20_R	TER2R3O4-F20	TE	32	M	F20	TER2R3O4	TE_TER2R3O4_F20	illumina	Pool2
TER2R3O5-F20_R	TER2R3O5-F20	TE	32	F	F20	TER2R3O5	TE_TER2R3O5_F20	illumina	Pool2
TER2R5O6-F20_R	TER2R5O6-F20	TE	32	M	F20	TER2R5O6	TE_TER2R5O6_F20	illumina	Pool2
TER3R4P5-F20_R	TER3R4P5-F20	TE	32	F	F20	TER3R4P5	TE_TER3R4P5_F20	illumina	Pool2
TER4G5G6-F20_R	TER4G5G6-F20	TE	32	F	F20	TER4G5G6	TE_TER4G5G6_F20	illumina	Pool2

## Sheet: Table_S4
Table S4: Annotations for eQTL hotspots. Tissue specific regulatory hotspots were identified as eQTLs associated with expression of >1 single mRNA. Annotations for eQTLs were retrieved using snpeff.
tissue	chrom	pos	allele	annotation	putative_impact	gene_name	transcription_factor (Y/N/U)	micro-RNA (Y/N/U)	LNC-RNA (Y/N/U)	epigenetics (Y/N/U)	gene_id	feature_type	feature_id	transcript_biotype	rank/total	HGVS.c	HGBS.p	cDNApos/cDNAlen	CDS_pos/CDS_len	protein_pos/protein_len	distance_to_feature	warning
heart	NC_046363.1	31037630	T	intron_variant	MODIFIER	erfl1	Y	N	N	N	erfl1	transcript	XM_021308315.2	protein_coding	44598	c.-13-12091G>T
heart			,T	intron_variant	MODIFIER	erfl1	Y	N	N	N	erfl1	transcript	XM_036135201.1	protein_coding	44627	c.-14+5386G>T
heart			,T	intron_variant	MODIFIER	erfl1	Y	N	N	N	erfl1	transcript	XM_036135202.1	protein_coding	44598	c.-13-12091G>T
heart			,T	intron_variant	MODIFIER	erfl1	Y	N	N	N	erfl1	transcript	XM_021308316.2	protein_coding	44598	c.-13-12091G>T
heart	NC_046366.1	7066137	T	3_prime_UTR_variant	MODIFIER	LOC105925309	Y	N	N	N	LOC105925309	transcript	XM_021315676.2	protein_coding	44562	c.*89C>A					89
heart			,T	downstream_gene_variant	MODIFIER	tada1	Y	N	N	N	tada1	transcript	XM_036137952.1	protein_coding		c.*1708G>T					1366
heart	NC_046370.1	18804809	G	missense_variant	MODERATE	fbrs	N	N	N	N	fbrs	transcript	XM_012877007.3	protein_coding	18/18	c.3722C>G	p.Ala1241Gly	5215/6783	3722/3816	1241/1271
heart			,G	missense_variant	MODERATE	fbrs	N	N	N	N	fbrs	transcript	XM_021323801.2	protein_coding	18/18	c.3719C>G	p.Ala1240Gly	5212/6780	3719/3813	1240/1270
heart			,G	missense_variant	MODERATE	fbrs	N	N	N	N	fbrs	transcript	XM_021323805.2	protein_coding	18/19	c.3722C>G	p.Ala1241Gly	5215/6642	3722/3777	1241/1258
heart			,G	missense_variant	MODERATE	fbrs	N	N	N	N	fbrs	transcript	XM_012877008.3	protein_coding	18/18	c.3710C>G	p.Ala1237Gly	5202/6770	3710/3804	1237/1267
heart			,G	missense_variant	MODERATE	fbrs	N	N	N	N	fbrs	transcript	XM_012877009.3	protein_coding	18/18	c.3707C>G	p.Ala1236Gly	5199/6767	3707/3801	1236/1266
heart			,G	missense_variant	MODERATE	fbrs	N	N	N	N	fbrs	transcript	XM_012877010.3	protein_coding	18/18	c.3707C>G	p.Ala1236Gly	5199/6767	3707/3801	1236/1266
heart			,G	missense_variant	MODERATE	fbrs	N	N	N	N	fbrs	transcript	XM_012877011.3	protein_coding	17/17	c.3671C>G	p.Ala1224Gly	5163/6731	3671/3765	1224/1254
heart			,G	missense_variant	MODERATE	fbrs	N	N	N	N	fbrs	transcript	XM_012877012.3	protein_coding	17/17	c.3656C>G	p.Ala1219Gly	5148/6716	3656/3750	1219/1249
heart			,G	missense_variant	MODERATE	fbrs	N	N	N	N	fbrs	transcript	XM_021323800.2	protein_coding	18/18	c.3719C>G	p.Ala1240Gly	5211/6779	3719/3813	1240/1270
heart			,G	missense_variant	MODERATE	fbrs	N	N	N	N	fbrs	transcript	XM_021323804.2	protein_coding	18/18	c.3695C>G	p.Ala1232Gly	5187/6755	3695/3789	1232/1262
heart	NC_046380.1	25284469	G	upstream_gene_variant	MODIFIER	LOC118567240	U	U	U	U	LOC118567240	transcript	XM_036151903.1	protein_coding		c.-3435A>C					3279
heart			,G	intron_variant	MODIFIER	atf1	Y	N	N	N	atf1	transcript	XM_012878141.3	protein_coding	44568	c.-5-103T>G
heart			,G	intron_variant	MODIFIER	atf1	Y	N	N	N	atf1	transcript	XM_012878142.3	protein_coding	44567	c.-1+696T>G
heart			,G	intron_variant	MODIFIER	atf1	Y	N	N	N	atf1	transcript	XM_021324367.2	protein_coding	44568	c.-5-103T>G
heart	NC_046381.1	10053130	A	intron_variant	MODIFIER	enosf1	N	N	N	N	enosf1	transcript	XM_012853190.3	protein_coding	44726	c.487+141T>A
heart	NC_046381.1	10053281	C	intron_variant	MODIFIER	enosf1	N	N	N	N	enosf1	transcript	XM_012853190.3	protein_coding	44726	c.487+292T>C
heart	NC_046381.1	16933223	G	5_prime_UTR_variant	MODIFIER	LOC105921570	N	N	N	N	LOC105921570	transcript	XM_012857378.3	protein_coding	44566	c.-98T>C					98
heart	NC_046382.1	17259617	T	intron_variant	MODIFIER	itga9	N	N	N	N	itga9	transcript	XM_036126496.1	protein_coding	15/27	c.1686+5773G>A
heart	NC_046382.1	17259850	T	intron_variant	MODIFIER	itga9	N	N	N	N	itga9	transcript	XM_036126496.1	protein_coding	15/27	c.1686+5540G>A
heart	NC_046383.1	7491651	A	intron_variant	MODIFIER	mrpl11	N	N	N	N	mrpl11	transcript	XM_012861830.3	protein_coding	44686	c.473+553C>A
heart			,A	intron_variant	MODIFIER	mrpl11	N	N	N	N	mrpl11	transcript	XM_036127043.1	protein_coding	44655	c.377+553C>A
heart	NW_023396674.1	84351	TG	intergenic_region	MODIFIER	LOC118559286-LOC118559294	N	N	N	N	LOC118559286-LOC118559294	intergenic_region	LOC118559286-LOC118559294			n.84351_84352delGCinsTG
heart	NW_023396770.1	2802474	T	intron_variant	MODIFIER	adam17b	N	N	N	N	adam17b	transcript	XM_036130454.1	protein_coding	17/17	c.2148+280G>A
heart			,T	intron_variant	MODIFIER	adam17b	N	N	N	N	adam17b	transcript	XM_036130455.1	protein_coding	17/17	c.2133+280G>A
heart	NW_023396846.1	1356683	T	synonymous_variant	LOW	arfgef3	N	N	N	N	arfgef3	transcript	XM_036131398.1	protein_coding	21/42	c.3204C>A	p.Gly1068Gly	3783/8601	3204/6897	1068/2298
heart			,T	synonymous_variant	LOW	arfgef3	N	N	N	N	arfgef3	transcript	XM_036131399.1	protein_coding	21/42	c.3183C>A	p.Gly1061Gly	3764/8582	3183/6876	1061/2291
heart			,T	synonymous_variant	LOW	arfgef3	N	N	N	N	arfgef3	transcript	XM_036131400.1	protein_coding	23/42	c.3204C>A	p.Gly1068Gly	3956/6563	3204/5730	1068/1909
heart	NW_023396857.1	1139207	T	upstream_gene_variant	MODIFIER	spcs2	N	N	N	N	spcs2	transcript	XM_036131459.1	protein_coding		c.-3169G>A					3091
heart			,T	upstream_gene_variant	MODIFIER	spcs2	N	N	N	N	spcs2	transcript	XM_036131460.1	protein_coding		c.-3337G>A					3255
heart			,T	intron_variant	MODIFIER	rnf169	N	N	N	N	rnf169	transcript	XM_021313866.2	protein_coding	44624	c.617+27G>A
heart			,T	intron_variant	MODIFIER	rnf169	N	N	N	N	rnf169	transcript	XM_012858058.3	protein_coding	44656	c.548+27G>A
heart	NW_023396934.1	2400632	C	synonymous_variant	LOW	zbtb3	Y	N	N	N	zbtb3	transcript	XM_012866115.3	protein_coding	44595	c.48T>C	p.Ala16Ala	113/3496	48/1863	16/620
heart			,C	synonymous_variant	LOW	zbtb3	Y	N	N	N	zbtb3	transcript	XM_012866117.3	protein_coding	44624	c.39T>C	p.Ala13Ala	294/3677	39/1854	13/617
heart			,C	synonymous_variant	LOW	zbtb3	Y	N	N	N	zbtb3	transcript	XM_012866116.3	protein_coding	44624	c.39T>C	p.Ala13Ala	220/3603	39/1854	13/617
heart			,C	upstream_gene_variant	MODIFIER	trpt1	N	N	N	N	trpt1	transcript	XM_012866122.3	protein_coding		c.-1822A>G					1361
heart			,C	upstream_gene_variant	MODIFIER	trpt1	N	N	N	N	trpt1	transcript	XM_036132455.1	protein_coding		c.-1838A>G					1361
heart			,C	downstream_gene_variant	MODIFIER	rnaseh2c	N	N	N	N	rnaseh2c	transcript	XM_012866123.3	protein_coding		c.*4906A>G					4810
heart	NW_023396967.1	416257	A	intergenic_region	MODIFIER	slc9a8-opn7b	N	N	N	N	slc9a8-opn7b	intergenic_region	slc9a8-opn7b			n.416257G>A
heart	NW_023397088.1	791840	TG	intron_variant	MODIFIER	LOC118561489	N	N	N	N	LOC118561489	transcript	XM_036133611.1	protein_coding	44626	c.1976+2568_1976+2569delGCinsTG
brain	NC_046363.1	27561972	A	intron_variant	MODIFIER	LOC105934932	N	N	N	N	LOC105934932	transcript	XM_036135012.1	protein_coding	44576	c.-52-374G>T
brain	NC_046363.1	31037912	A	intron_variant	MODIFIER	erfl1	Y	N	N	N	erfl1	transcript	XM_021308315.2	protein_coding	44598	c.-13-11809G>A
brain			,A	intron_variant	MODIFIER	erfl1	Y	N	N	N	erfl1	transcript	XM_036135201.1	protein_coding	44627	c.-14+5668G>A
brain			,A	intron_variant	MODIFIER	erfl1	Y	N	N	N	erfl1	transcript	XM_036135202.1	protein_coding	44598	c.-13-11809G>A
brain			,A	intron_variant	MODIFIER	erfl1	Y	N	N	N	erfl1	transcript	XM_021308316.2	protein_coding	44598	c.-13-11809G>A
brain	NC_046363.1	32701742	C	upstream_gene_variant	MODIFIER	LOC105934873	U	U	U	U	LOC105934873	transcript	XR_001166733.3	pseudogene		n.-423G>C	423
brain			,C	intergenic_region	MODIFIER	LOC105934872-LOC105934873	U	U	U	U	LOC105934872-LOC105934873	intergenic_region	LOC105934872-LOC105934873			n.32701742G>C
brain	NC_046364.1	5774503	C	intron_variant	MODIFIER	LOC105931894	N	N	N	N	LOC105931894	transcript	XM_021320601.2	protein_coding	44603	c.963+438A>G
brain			,C	intron_variant	MODIFIER	LOC105931894	N	N	N	N	LOC105931894	transcript	XM_021320603.2	protein_coding	44600	c.963+438A>G
brain			,C	intron_variant	MODIFIER	LOC105931894	N	N	N	N	LOC105931894	transcript	XM_021320604.2	protein_coding	44600	c.963+438A>G
brain			,C	intron_variant	MODIFIER	LOC105931894	N	N	N	N	LOC105931894	transcript	XM_021320602.2	protein_coding	44603	c.963+438A>G
brain			,C	intron_variant	MODIFIER	LOC105931894	N	N	N	N	LOC105931894	transcript	XM_036135957.1	protein_coding	44603	c.963+438A>G
brain	NC_046366.1	9600652	C	intron_variant	MODIFIER	chd8	N	N	N	Y (chromatin remodeling)	chd8	transcript	XM_012868404.3	protein_coding	38/38	c.7446+49A>G
brain			,C	intron_variant	MODIFIER	chd8	N	N	N	Y (chromatin remodeling)	chd8	transcript	XM_036138007.1	protein_coding	37/37	c.7446+49A>G
brain			,C	intron_variant	MODIFIER	chd8	N	N	N	Y (chromatin remodeling)	chd8	transcript	XM_012868405.3	protein_coding	38/38	c.7443+49A>G
brain	NC_046367.1	15129511	G	intron_variant	MODIFIER	sema5ba	N	N	N	N	sema5ba	transcript	XM_012868532.3	protein_coding	16/22	c.2139+403T>C
brain			,G	intron_variant	MODIFIER	sema5ba	N	N	N	N	sema5ba	transcript	XM_036139025.1	protein_coding	16/21	c.2139+403T>C
brain	NC_046367.1	25995797	T	downstream_gene_variant	MODIFIER	LOC118563726	U	U	U	U	LOC118563726	transcript	XR_004931393.1	pseudogene		n.*3329G>T	3329
brain			,T	intergenic_region	MODIFIER	LOC118563726-LOC118563826	U	U	U	U	LOC118563726-LOC118563826	intergenic_region	LOC118563726-LOC118563826			n.25995797G>T
brain	NC_046367.1	33638833	C	intergenic_region	MODIFIER	serp2-LOC105921930	N	N	N	N	serp2-LOC105921930	intergenic_region	serp2-LOC105921930			n.33638833G>C
brain	NC_046369.1	24536332	A	upstream_gene_variant	MODIFIER	erich3	N	N	N	N	erich3	transcript	XM_012864767.3	protein_coding		c.-385G>A	163
brain			,A	intergenic_region	MODIFIER	LOC118564173-erich3	N	N	N	N	LOC118564173-erich3	intergenic_region	LOC118564173-erich3			n.24536332G>A
brain	NC_046369.1	24536358	A	upstream_gene_variant	MODIFIER	erich3	N	N	N	N	erich3	transcript	XM_012864767.3	protein_coding		c.-359C>A	137
brain			,A	intergenic_region	MODIFIER	LOC118564173-erich3	N	N	N	N	LOC118564173-erich3	intergenic_region	LOC118564173-erich3			n.24536358C>A
brain	NC_046369.1	33316974	T	intron_variant	MODIFIER	herc2	N	N	N	N	herc2	transcript	XM_012861121.3	protein_coding	45/90	c.7186-21C>T
brain			,T	intron_variant	MODIFIER	herc2	N	N	N	N	herc2	transcript	XM_012861122.3	protein_coding	45/90	c.7183-21C>T
brain			,T	intron_variant	MODIFIER	herc2	N	N	N	N	herc2	transcript	XM_021315764.2	protein_coding	45/90	c.7183-21C>T
brain	NC_046369.1	33317196	C	synonymous_variant	LOW	herc2	N	N	N	N	herc2	transcript	XM_012861121.3	protein_coding	46/91	c.7387A>C	p.Arg2463Arg	7572/15288	7387/14490	2463/4829
brain			,C	synonymous_variant	LOW	herc2	N	N	N	N	herc2	transcript	XM_012861122.3	protein_coding	46/91	c.7384A>C	p.Arg2462Arg	7569/14672	7384/14487	2462/4828
brain			,C	synonymous_variant	LOW	herc2	N	N	N	N	herc2	transcript	XM_021315764.2	protein_coding	46/91	c.7384A>C	p.Arg2462Arg	7569/14672	7384/14487	2462/4828
brain	NC_046369.1	34679579	A	intron_variant	MODIFIER	slco2a1	N	N	N	N	slco2a1	transcript	XM_012861198.3	protein_coding	44664	c.574+546C>T
brain	NC_046369.1	34679596	T	intron_variant	MODIFIER	slco2a1	N	N	N	N	slco2a1	transcript	XM_012861198.3	protein_coding	44664	c.574+529T>A
brain	NC_046370.1	468020	T	intergenic_region	MODIFIER	lrrc4bb-acp3	N	N	N	N	lrrc4bb-acp3	intergenic_region	lrrc4bb-acp3			n.468020C>T
brain	NC_046370.1	18804809	G	missense_variant	MODERATE	fbrs	N	N	N	N	fbrs	transcript	XM_012877007.3	protein_coding	18/18	c.3722C>G	p.Ala1241Gly	5215/6783	3722/3816	1241/1271
brain			,G	missense_variant	MODERATE	fbrs	N	N	N	N	fbrs	transcript	XM_021323801.2	protein_coding	18/18	c.3719C>G	p.Ala1240Gly	5212/6780	3719/3813	1240/1270
brain			,G	missense_variant	MODERATE	fbrs	N	N	N	N	fbrs	transcript	XM_021323805.2	protein_coding	18/19	c.3722C>G	p.Ala1241Gly	5215/6642	3722/3777	1241/1258
brain			,G	missense_variant	MODERATE	fbrs	N	N	N	N	fbrs	transcript	XM_012877008.3	protein_coding	18/18	c.3710C>G	p.Ala1237Gly	5202/6770	3710/3804	1237/1267
brain			,G	missense_variant	MODERATE	fbrs	N	N	N	N	fbrs	transcript	XM_012877009.3	protein_coding	18/18	c.3707C>G	p.Ala1236Gly	5199/6767	3707/3801	1236/1266
brain			,G	missense_variant	MODERATE	fbrs	N	N	N	N	fbrs	transcript	XM_012877010.3	protein_coding	18/18	c.3707C>G	p.Ala1236Gly	5199/6767	3707/3801	1236/1266
brain			,G	missense_variant	MODERATE	fbrs	N	N	N	N	fbrs	transcript	XM_012877011.3	protein_coding	17/17	c.3671C>G	p.Ala1224Gly	5163/6731	3671/3765	1224/1254
brain			,G	missense_variant	MODERATE	fbrs	N	N	N	N	fbrs	transcript	XM_012877012.3	protein_coding	17/17	c.3656C>G	p.Ala1219Gly	5148/6716	3656/3750	1219/1249
brain			,G	missense_variant	MODERATE	fbrs	N	N	N	N	fbrs	transcript	XM_021323800.2	protein_coding	18/18	c.3719C>G	p.Ala1240Gly	5211/6779	3719/3813	1240/1270
brain			,G	missense_variant	MODERATE	fbrs	N	N	N	N	fbrs	transcript	XM_021323804.2	protein_coding	18/18	c.3695C>G	p.Ala1232Gly	5187/6755	3695/3789	1232/1262
brain	NC_046371.1	19082787	A	intergenic_region	MODIFIER	dchs1b-LOC105922892	N	N	N	N	dchs1b-LOC105922892	intergenic_region	dchs1b-LOC105922892			n.19082787G>A
brain	NC_046372.1	3715222	T	intron_variant	MODIFIER	kntc1	N	N	N	N	kntc1	transcript	XM_036143749.1	protein_coding	28/60	c.2779-397G>A
brain	NC_046372.1	3715888	TG	intron_variant	MODIFIER	kntc1	N	N	N	N	kntc1	transcript	XM_036143749.1	protein_coding	28/60	c.2778+145_2778+146delAGinsCA
brain	NC_046372.1	20219664	A	downstream_gene_variant	MODIFIER	cfap77	N	N	N	N	cfap77	transcript	XM_036144269.1	protein_coding		c.*5156T>A	4965
brain			,A	downstream_gene_variant	MODIFIER	ddx31	N	N	N	N	ddx31	transcript	XM_012854793.3	protein_coding		c.*3484A>T	3168
brain			,A	downstream_gene_variant	MODIFIER	ddx31	N	N	N	N	ddx31	transcript	XM_021311871.2	protein_coding		c.*3484A>T	3167
brain			,A	downstream_gene_variant	MODIFIER	ddx31	N	N	N	N	ddx31	transcript	XM_036144245.1	protein_coding		c.*3484A>T	3167
brain			,A	downstream_gene_variant	MODIFIER	ddx31	N	N	N	N	ddx31	transcript	XM_021311870.2	protein_coding		c.*3484A>T	3167
brain			,A	downstream_gene_variant	MODIFIER	ddx31	N	N	N	N	ddx31	transcript	XM_021311869.2	protein_coding		c.*3484A>T	3168
brain			,A	intron_variant	MODIFIER	barhl1a	Y	N	N	N	barhl1a	transcript	XM_021311866.2	protein_coding	44594	c.519-188T>A
brain	NC_046372.1	34662551	G	intron_variant	MODIFIER	tmc1	N	N	N	N	tmc1	transcript	XM_036144498.1	protein_coding	14/20	c.1915-983T>G
brain	NC_046373.1	22323177	A	upstream_gene_variant	MODIFIER	LOC110369013	Y	N	N	N	LOC110369013	transcript	XM_036145400.1	protein_coding		c.-3122A>T	3027
brain			,A	upstream_gene_variant	MODIFIER	LOC110369013	Y	N	N	N	LOC110369013	transcript	XM_036145401.1	protein_coding		c.-3122A>T	3027
brain			,A	upstream_gene_variant	MODIFIER	LOC110369013	Y	N	N	N	LOC110369013	transcript	XM_036145402.1	protein_coding		c.-3727A>T	3027
brain			,A	downstream_gene_variant	MODIFIER	LOC105931635	Y	N	N	N	LOC105931635	transcript	XM_021320439.2	protein_coding		c.*4375A>T	4015
brain			,A	downstream_gene_variant	MODIFIER	LOC105931635	Y	N	N	N	LOC105931635	transcript	XM_036145415.1	protein_coding		c.*4375A>T	4015
brain			,A	intron_variant	MODIFIER	LOC118565433	Y	N	N	N	LOC118565433	transcript	unknown_transcript_1	protein_coding	297/560	c.66411+951400T>A					WARNING_TRANSCRIPT_MULTIPLE_STOP_CODONS
brain			,A	non_coding_transcript_exon_variant	MODIFIER	LOC118565245	Y	N	N	N	LOC118565245	transcript	XR_004932283.1	pseudogene	44564	n.198A>T
brain	NC_046374.1	8000203	A	intergenic_region	MODIFIER	LOC105925570-nrxn2b	N	N	N	N	LOC105925570-nrxn2b	intergenic_region	LOC105925570-nrxn2b			n.8000203G>A
brain	NC_046374.1	20683778	G	intron_variant	MODIFIER	LOC105927914	N	N	N	N	LOC105927914	transcript	XM_021317699.2	protein_coding	25/35	c.3769-1495A>G
brain			,G	intron_variant	MODIFIER	LOC105927914	N	N	N	N	LOC105927914	transcript	XM_012864913.3	protein_coding	18/28	c.2479-1495A>G
brain			,G	intron_variant	MODIFIER	LOC105927914	N	N	N	N	LOC105927914	transcript	XM_021317715.2	protein_coding	22/32	c.3715-1495A>G
brain			,G	intron_variant	MODIFIER	LOC105927914	N	N	N	N	LOC105927914	transcript	XM_036146514.1	protein_coding	23/33	c.3757-1495A>G
brain			,G	intron_variant	MODIFIER	LOC105927914	N	N	N	N	LOC105927914	transcript	XM_036146515.1	protein_coding	23/33	c.3757-1495A>G
brain			,G	intron_variant	MODIFIER	LOC105927914	N	N	N	N	LOC105927914	transcript	XM_036146516.1	protein_coding	23/33	c.3727-1495A>G
brain			,G	intron_variant	MODIFIER	LOC105927914	N	N	N	N	LOC105927914	transcript	XM_036146517.1	protein_coding	25/35	c.3697-1495A>G
brain			,G	intron_variant	MODIFIER	LOC105927914	N	N	N	N	LOC105927914	transcript	XM_036146518.1	protein_coding	23/33	c.3463-1495A>G
brain			,G	intron_variant	MODIFIER	LOC105927914	N	N	N	N	LOC105927914	transcript	XM_036146520.1	protein_coding	19/29	c.2536-1495A>G
brain			,G	intron_variant	MODIFIER	LOC105927914	N	N	N	N	LOC105927914	transcript	XM_036146521.1	protein_coding	17/27	c.2482-1495A>G
brain	NC_046375.1	31602718	G	intergenic_region	MODIFIER	LOC110367414-LOC118566094	U	U	U	U	LOC110367414-LOC118566094	intergenic_region	LOC110367414-LOC118566094			n.31602718C>G
brain	NC_046376.1	30663664	A	intron_variant	MODIFIER	LOC105929904	N	N	N	N	LOC105929904	transcript	XM_012867837.3	protein_coding	14611	c.-5-5635C>T
brain			,A	intron_variant	MODIFIER	LOC105929904	N	N	N	N	LOC105929904	transcript	XM_012867838.3	protein_coding	14246	c.-5-5635C>T
brain	NC_046376.1	30663803	T	intron_variant	MODIFIER	LOC105929904	N	N	N	N	LOC105929904	transcript	XM_012867837.3	protein_coding	14611	c.-5-5774G>A
brain			,T	intron_variant	MODIFIER	LOC105929904	N	N	N	N	LOC105929904	transcript	XM_012867838.3	protein_coding	14246	c.-5-5774G>A
brain	NC_046378.1	12359691	A	intergenic_region	MODIFIER	serpini1-zbbx	N	N	N	N	serpini1-zbbx	intergenic_region	serpini1-zbbx			n.12359691G>A
brain	NC_046378.1	17994222	C	intergenic_region	MODIFIER	abhd15a-aipl1	N	N	N	N	abhd15a-aipl1	intergenic_region	abhd15a-aipl1			n.17994222T>C
brain	NC_046378.1	20223800	C	intergenic_region	MODIFIER	LOC118566657-drd2a	N	N	N	N	LOC118566657-drd2a	intergenic_region	LOC118566657-drd2a			n.20223800T>C
brain	NC_046379.1	6096895	T	intron_variant	MODIFIER	rpap1	N	N	N	N	rpap1	transcript	XM_021317510.2	protein_coding	14/26	c.1930-353C>T
brain			,T	intron_variant	MODIFIER	rpap1	N	N	N	N	rpap1	transcript	XM_021317511.2	protein_coding	14/26	c.1930-353C>T
brain	NC_046379.1	20427265	G	3_prime_UTR_variant	MODIFIER	LOC105918766	N	N	N	N	LOC105918766	transcript	XM_021311342.2	protein_coding	44655	c.*57T>C		57
brain			,G	3_prime_UTR_variant	MODIFIER	LOC105918766	N	N	N	N	LOC105918766	transcript	XM_036150787.1	protein_coding	44623	c.*57T>C	57
brain			,G	3_prime_UTR_variant	MODIFIER	LOC105918766	N	N	N	N	LOC105918766	transcript	XM_036150786.1	protein_coding	44655	c.*57T>C	57
brain			,G	upstream_gene_variant	MODIFIER	LOC105918767	N	N	N	N	LOC105918767	transcript	XM_012853922.3	protein_coding		c.-4213T>C	3382
brain			,G	upstream_gene_variant	MODIFIER	LOC105918767	N	N	N	N	LOC105918767	transcript	XM_021311341.2	protein_coding		c.-4213T>C	3385
brain			,G	upstream_gene_variant	MODIFIER	LOC105918767	N	N	N	N	LOC105918767	transcript	XM_036150785.1	protein_coding		c.-3882T>C	3382
brain	NC_046380.1	14141177	G	downstream_gene_variant	MODIFIER	timm17a	N	N	N	N	timm17a	transcript	XM_012876641.3	protein_coding		c.*5527T>C	4747
brain			,G	downstream_gene_variant	MODIFIER	timm17a	N	N	N	N	timm17a	transcript	XM_021323620.2	protein_coding		c.*5527T>C	4747
brain			,G	intron_variant	MODIFIER	LOC105935996	N	N	N	N	LOC105935996	transcript	XM_036151477.1	protein_coding	44568	c.-33+1252T>C
brain			,G	intron_variant	MODIFIER	LOC105935996	N	N	N	N	LOC105935996	transcript	XM_036151478.1	protein_coding	44568	c.-33+1006T>C
brain	NC_046380.1	14141364	G	downstream_gene_variant	MODIFIER	timm17a	N	N	N	N	timm17a	transcript	XM_012876641.3	protein_coding		c.*5340T>C	4560
brain			,G	downstream_gene_variant	MODIFIER	timm17a	N	N	N	N	timm17a	transcript	XM_021323620.2	protein_coding		c.*5340T>C	4560
brain			,G	intron_variant	MODIFIER	LOC105935996	N	N	N	N	LOC105935996	transcript	XM_036151477.1	protein_coding	44568	c.-33+1065T>C
brain			,G	intron_variant	MODIFIER	LOC105935996	N	N	N	N	LOC105935996	transcript	XM_036151478.1	protein_coding	44568	c.-33+819T>C
brain	NC_046381.1	5604985	A	intron_variant	MODIFIER	abi1a	N	N	N	N	abi1a	transcript	XM_036125577.1	protein_coding	44572	c.117+6749A>T
brain			,A	intron_variant	MODIFIER	abi1a	N	N	N	N	abi1a	transcript	XM_036125584.1	protein_coding	44570	c.117+6749A>T
brain			,A	intron_variant	MODIFIER	abi1a	N	N	N	N	abi1a	transcript	XM_036125582.1	protein_coding	44571	c.117+6749A>T
brain			,A	intron_variant	MODIFIER	abi1a	N	N	N	N	abi1a	transcript	XM_036125585.1	protein_coding	44570	c.117+6749A>T
brain			,A	intron_variant	MODIFIER	abi1a	N	N	N	N	abi1a	transcript	XM_036125588.1	protein_coding	44569	c.117+6749A>T
brain			,A	intron_variant	MODIFIER	abi1a	N	N	N	N	abi1a	transcript	XM_036125583.1	protein_coding	44571	c.117+6749A>T
brain			,A	intron_variant	MODIFIER	abi1a	N	N	N	N	abi1a	transcript	XM_036125586.1	protein_coding	44570	c.117+6749A>T
brain			,A	intron_variant	MODIFIER	abi1a	N	N	N	N	abi1a	transcript	XM_036125589.1	protein_coding	44570	c.117+6749A>T
brain			,A	intron_variant	MODIFIER	abi1a	N	N	N	N	abi1a	transcript	XM_036125579.1	protein_coding	44571	c.117+6749A>T
brain			,A	intron_variant	MODIFIER	abi1a	N	N	N	N	abi1a	transcript	XM_036125578.1	protein_coding	44572	c.117+6749A>T
brain			,A	intron_variant	MODIFIER	abi1a	N	N	N	N	abi1a	transcript	XM_036125580.1	protein_coding	44571	c.117+6749A>T
brain			,A	intron_variant	MODIFIER	abi1a	N	N	N	N	abi1a	transcript	XM_036125581.1	protein_coding	44571	c.117+6749A>T
brain	NC_046381.1	5604994	A	intron_variant	MODIFIER	abi1a	N	N	N	N	abi1a	transcript	XM_036125577.1	protein_coding	44572	c.117+6740C>T
brain			,A	intron_variant	MODIFIER	abi1a	N	N	N	N	abi1a	transcript	XM_036125584.1	protein_coding	44570	c.117+6740C>T
brain			,A	intron_variant	MODIFIER	abi1a	N	N	N	N	abi1a	transcript	XM_036125582.1	protein_coding	44571	c.117+6740C>T
brain			,A	intron_variant	MODIFIER	abi1a	N	N	N	N	abi1a	transcript	XM_036125585.1	protein_coding	44570	c.117+6740C>T
brain			,A	intron_variant	MODIFIER	abi1a	N	N	N	N	abi1a	transcript	XM_036125588.1	protein_coding	44569	c.117+6740C>T
brain			,A	intron_variant	MODIFIER	abi1a	N	N	N	N	abi1a	transcript	XM_036125583.1	protein_coding	44571	c.117+6740C>T
brain			,A	intron_variant	MODIFIER	abi1a	N	N	N	N	abi1a	transcript	XM_036125586.1	protein_coding	44570	c.117+6740C>T
brain			,A	intron_variant	MODIFIER	abi1a	N	N	N	N	abi1a	transcript	XM_036125589.1	protein_coding	44570	c.117+6740C>T
brain			,A	intron_variant	MODIFIER	abi1a	N	N	N	N	abi1a	transcript	XM_036125579.1	protein_coding	44571	c.117+6740C>T
brain			,A	intron_variant	MODIFIER	abi1a	N	N	N	N	abi1a	transcript	XM_036125578.1	protein_coding	44572	c.117+6740C>T
brain			,A	intron_variant	MODIFIER	abi1a	N	N	N	N	abi1a	transcript	XM_036125580.1	protein_coding	44571	c.117+6740C>T
brain			,A	intron_variant	MODIFIER	abi1a	N	N	N	N	abi1a	transcript	XM_036125581.1	protein_coding	44571	c.117+6740C>T
brain	NC_046381.1	10053237	TG	intron_variant	MODIFIER	enosf1	N	N	N	N	enosf1	transcript	XM_012853190.3	protein_coding	44726	c.487+248G>T
brain	NC_046382.1	15600880	T	intergenic_region	MODIFIER	irf2bp2a-LOC110367000	N	N	N	N	irf2bp2a-LOC110367000	intergenic_region	irf2bp2a-LOC110367000			n.15600880A>T
brain	NC_046382.1	15600902	A	intergenic_region	MODIFIER	irf2bp2a-LOC110367000	N	N	N	N	irf2bp2a-LOC110367000	intergenic_region	irf2bp2a-LOC110367000			n.15600902C>A
brain	NC_046382.1	17260001	C	intron_variant	MODIFIER	itga9	N	N	N	N	itga9	transcript	XM_036126496.1	protein_coding	15/27	c.1686+5389A>G
brain	NC_046383.1	7491704	A	intron_variant	MODIFIER	mrpl11	N	N	N	N	mrpl11	transcript	XM_012861830.3	protein_coding	44686	c.473+606G>A
brain			,A	intron_variant	MODIFIER	mrpl11	N	N	N	N	mrpl11	transcript	XM_036127043.1	protein_coding	44655	c.377+606G>A
brain	NC_046384.1	11157751	T	intron_variant	MODIFIER	LOC118557931	U	U	U	U	LOC118557931	transcript	XR_004928133.1	pseudogene	44594	n.162-16637G>A
brain			,T	intron_variant	MODIFIER	LOC105917426	N	N	N	N	LOC105917426	transcript	XM_036128424.1	protein_coding	44567	c.4+12101C>T
brain	NW_023396627.1	6641	C	intergenic_region	MODIFIER	CHR_START-LOC110368355	U	U	U	U	CHR_START-LOC110368355	intergenic_region	CHR_START-LOC110368355			n.6641A>C
brain	NW_023396636.1	83465	G	intergenic_region	MODIFIER	CHR_START-LOC118559102	U	U	U	U	CHR_START-LOC118559102	intergenic_region	CHR_START-LOC118559102			n.83465C>G
brain	NW_023396674.1	98386	A	upstream_gene_variant	MODIFIER	LOC118559287	N	N	N	N	LOC118559287	transcript	XR_004928755.1	pseudogene		n.-4506A>T	4506
brain			,A	intergenic_region	MODIFIER	LOC118559287-LOC118559297	N	N	N	N	LOC118559287-LOC118559297	intergenic_region	LOC118559287-LOC118559297			n.98386T>A
brain	NW_023396674.1	169146	G	intergenic_region	MODIFIER	LOC118559291-LOC118559295	N	N	N	N	LOC118559291-LOC118559295	intergenic_region	LOC118559291-LOC118559295			n.169146C>G
brain	NW_023396674.1	200996	G	intergenic_region	MODIFIER	LOC118559293-LOC118559299	N	N	N	N	LOC118559293-LOC118559299	intergenic_region	LOC118559293-LOC118559299			n.200996C>G
brain	NW_023396674.1	201175	C	intergenic_region	MODIFIER	LOC118559293-LOC118559299	N	N	N	N	LOC118559293-LOC118559299	intergenic_region	LOC118559293-LOC118559299			n.201175G>C
brain	NW_023396770.1	2802138	G	downstream_gene_variant	MODIFIER	cpsf3	N	N	N	N	cpsf3	transcript	XM_012853827.3	protein_coding		c.*4825A>G	4685
brain			,G	intron_variant	MODIFIER	adam17b	N	N	N	N	adam17b	transcript	XM_036130454.1	protein_coding	17/17	c.2148+616T>C
brain			,G	intron_variant	MODIFIER	adam17b	N	N	N	N	adam17b	transcript	XM_036130455.1	protein_coding	17/17	c.2133+616T>C
brain	NW_023396770.1	2802301	C	downstream_gene_variant	MODIFIER	cpsf3	N	N	N	N	cpsf3	transcript	XM_012853827.3	protein_coding		c.*4988A>C	4848
brain			,C	intron_variant	MODIFIER	adam17b	N	N	N	N	adam17b	transcript	XM_036130454.1	protein_coding	17/17	c.2148+453T>G
brain			,C	intron_variant	MODIFIER	adam17b	N	N	N	N	adam17b	transcript	XM_036130455.1	protein_coding	17/17	c.2133+453T>G
brain	NW_023396770.1	2802710	T	intron_variant	MODIFIER	adam17b	N	N	N	N	adam17b	transcript	XM_036130454.1	protein_coding	17/17	c.2148+44G>A
brain			,T	intron_variant	MODIFIER	adam17b	N	N	N	N	adam17b	transcript	XM_036130455.1	protein_coding	17/17	c.2133+44G>A
brain	NW_023396857.1	1139317	G	synonymous_variant	LOW	rnf169	N	N	N	N	rnf169	transcript	XM_021313866.2	protein_coding	44625	c.534G>C	p.Ser178Ser	634/2580	534/1782	178/593
brain			,G	synonymous_variant	LOW	rnf169	N	N	N	N	rnf169	transcript	XM_012858058.3	protein_coding	44657	c.465G>C	p.Ser155Ser	563/2509	465/1713	155/570
brain			,G	upstream_gene_variant	MODIFIER	spcs2	N	N	N	N	spcs2	transcript	XM_036131459.1	protein_coding		c.-3279G>C	3201
brain			,G	upstream_gene_variant	MODIFIER	spcs2	N	N	N	N	spcs2	transcript	XM_036131460.1	protein_coding		c.-3447G>C	3365
brain	NW_023396857.1	2075852	A	intron_variant	MODIFIER	LOC105915332	N	N	N	N	LOC105915332	transcript	XM_021308870.2	protein_coding	12724	c.2069-100C>A
brain	NW_023396934.1	2400632	C	synonymous_variant	LOW	zbtb3	Y	N	N	N	zbtb3	transcript	XM_012866115.3	protein_coding	44595	c.48T>C	p.Ala16Ala	113/3496	48/1863	16/620
brain			,C	synonymous_variant	LOW	zbtb3	Y	N	N	N	zbtb3	transcript	XM_012866117.3	protein_coding	44624	c.39T>C	p.Ala13Ala	294/3677	39/1854	13/617
brain			,C	synonymous_variant	LOW	zbtb3	Y	N	N	N	zbtb3	transcript	XM_012866116.3	protein_coding	44624	c.39T>C	p.Ala13Ala	220/3603	39/1854	13/617
brain			,C	upstream_gene_variant	MODIFIER	trpt1	N	N	N	N	trpt1	transcript	XM_012866122.3	protein_coding		c.-1822A>G	1361
brain			,C	upstream_gene_variant	MODIFIER	trpt1	N	N	N	N	trpt1	transcript	XM_036132455.1	protein_coding		c.-1838A>G	1361
brain			,C	downstream_gene_variant	MODIFIER	rnaseh2c	N	N	N	N	rnaseh2c	transcript	XM_012866123.3	protein_coding		c.*4906A>G	4810
brain	NW_023396967.1	416482	A	intergenic_region	MODIFIER	slc9a8-opn7b	N	N	N	N	slc9a8-opn7b	intergenic_region	slc9a8-opn7b			n.416482G>A
brain	NW_023397011.1	906	C	intergenic_region	MODIFIER	CHR_START-LOC118561205	N	N	N	N	CHR_START-LOC118561205	intergenic_region	CHR_START-LOC118561205			n.906G>C
brain	NW_023397088.1	792558	A	intron_variant	MODIFIER	LOC118561489	N	N	N	N	LOC118561489	transcript	XM_036133611.1	protein_coding	44626	c.1976+3286G>A
brain	NW_023397088.1	792713	GT	intron_variant	MODIFIER	LOC118561489	N	N	N	N	LOC118561489	transcript	XM_036133611.1	protein_coding	44626	c.1976+3441C>G
brain	NW_023397274.1	1240499	T	intron_variant	MODIFIER	ric1	N	N	N	N	ric1	transcript	XM_012869177.3	protein_coding	25/26	c.3788+15G>A
brain	NW_023397395.1	590549	T	intron_variant	MODIFIER	si:dkey-234i14.6	N	N	N	N	si:dkey-234i14.6	transcript	XM_012879865.3	protein_coding	44565	c.486+10T>A
brain	NW_023397438.1	24711	A	intergenic_region	MODIFIER	LOC118562536-CHR_END	U	U	U	U	LOC118562536-CHR_END	intergenic_region	LOC118562536-CHR_END			n.24711C>A
brain	NW_023397438.1	28262	T	intergenic_region	MODIFIER	LOC118562536-CHR_END	U	U	U	U	LOC118562536-CHR_END	intergenic_region	LOC118562536-CHR_END			n.28262G>T
brain	NW_023397438.1	28287	G	intergenic_region	MODIFIER	LOC118562536-CHR_END	U	U	U	U	LOC118562536-CHR_END	intergenic_region	LOC118562536-CHR_END			n.28287T>G

## Sheet: Table_S5
Table S5: Annotations for eQTLME. Annotations for eQTLME were retrieved using snpeff.
tissue	chrom	pos	allele	associated_module	annotation	putative_impact	gene_name	transcription_factor (Y/N/U)	micro-RNA (Y/N/U)	LNC-RNA (Y/N/U)	methylation (Y/N/U)	gene_id	feature_type	feature_id	transcript_biotype	rank/total	HGVS.c	HGBS.p	cDNApos/cDNAlen	CDS_pos/CDS_len	protein_pos/protein_len	distance_to_feature	warning
heart	NC_046364.1	5774926	C	darkolivegreen	intron_variant	MODIFIER	LOC105931894	N	N	N	N	LOC105931894	transcript	XM_021320601.2	protein_coding	44968	c.963+15C>G
heart			C	darkolivegreen	intron_variant	MODIFIER	LOC105931894	N	N	N	N	LOC105931894	transcript	XM_021320603.2	protein_coding	44965	c.963+15C>G
heart			C	darkolivegreen	intron_variant	MODIFIER	LOC105931894	N	N	N	N	LOC105931894	transcript	XM_021320604.2	protein_coding	44965	c.963+15C>G
heart			C	darkolivegreen	intron_variant	MODIFIER	LOC105931894	N	N	N	N	LOC105931894	transcript	XM_021320602.2	protein_coding	44968	c.963+15C>G
heart			C	darkolivegreen	intron_variant	MODIFIER	LOC105931894	N	N	N	N	LOC105931894	transcript	XM_036135957.1	protein_coding	44968	c.963+15C>G
heart	NC_046370.1	1642819	C	grey60	intron_variant	MODIFIER	tlcd3bb	N	N	N	N	tlcd3bb	transcript	XM_012852392.3	protein_coding	45052	c.531+13T>C
			C	grey60	intron_variant	MODIFIER	tlcd3bb	N	N	N	N	tlcd3bb	transcript	XM_021310543.2	protein_coding	45052	c.531+13T>C
brain	NC_046363.1	31037694	C	darkolivegreen	intron_variant	MODIFIER	erfl1	Y	N	N	N	erfl1	transcript	XM_021308315.2	protein_coding	44963	c.-13-12027T>C
brain			C	darkolivegreen	intron_variant	MODIFIER	erfl1	Y	N	N	N	erfl1	transcript	XM_036135201.1	protein_coding	44992	c.-14+5450T>C
brain			C	darkolivegreen	intron_variant	MODIFIER	erfl1	Y	N	N	N	erfl1	transcript	XM_036135202.1	protein_coding	44963	c.-13-12027T>C
brain			C	darkolivegreen	intron_variant	MODIFIER	erfl1	Y	N	N	N	erfl1	transcript	XM_021308316.2	protein_coding	44963	c.-13-12027T>C
brain	NC_046363.1	31037802	T	red	intron_variant	MODIFIER	erfl1	Y	N	N	N	erfl1	transcript	XM_021308315.2	protein_coding	44963	c.-13-11919G>T
brain			T	red	intron_variant	MODIFIER	erfl1	Y	N	N	N	erfl1	transcript	XM_036135201.1	protein_coding	44992	c.-14+5558G>T
brain			T	red	intron_variant	MODIFIER	erfl1	Y	N	N	N	erfl1	transcript	XM_036135202.1	protein_coding	44963	c.-13-11919G>T
brain			T	red	intron_variant	MODIFIER	erfl1	Y	N	N	N	erfl1	transcript	XM_021308316.2	protein_coding	44963	c.-13-11919G>T
brain	NC_046363.1	31037830	C	red	intron_variant	MODIFIER	erfl1	Y	N	N	N	erfl1	transcript	XM_021308315.2	protein_coding	44963	c.-13-11891A>C
			C	red	intron_variant	MODIFIER	erfl1	Y	N	N	N	erfl1	transcript	XM_036135201.1	protein_coding	44992	c.-14+5586A>C
			C	red	intron_variant	MODIFIER	erfl1	Y	N	N	N	erfl1	transcript	XM_036135202.1	protein_coding	44963	c.-13-11891A>C
			C	red	intron_variant	MODIFIER	erfl1	Y	N	N	N	erfl1	transcript	XM_021308316.2	protein_coding	44963	c.-13-11891A>C
brain	NC_046363.1	31037923	A	steelblue	intron_variant	MODIFIER	erfl1	Y	N	N	N	erfl1	transcript	XM_021308315.2	protein_coding	44963	c.-13-11798G>A
			A	steelblue	intron_variant	MODIFIER	erfl1	Y	N	N	N	erfl1	transcript	XM_036135201.1	protein_coding	44992	c.-14+5679G>A
			A	steelblue	intron_variant	MODIFIER	erfl1	Y	N	N	N	erfl1	transcript	XM_036135202.1	protein_coding	44963	c.-13-11798G>A
			A	steelblue	intron_variant	MODIFIER	erfl1	Y	N	N	N	erfl1	transcript	XM_021308316.2	protein_coding	44963	c.-13-11798G>A
brain	NC_046368.1	700319	A	turquoise	intron_variant	MODIFIER	pnpla7a	N	N	N	N	pnpla7a	transcript	XM_012871118.3	protein_coding	16/35	c.1480-298C>A
			A	turquoise	intron_variant	MODIFIER	pnpla7a	N	N	N	N	pnpla7a	transcript	XM_036139810.1	protein_coding	16/34	c.1480-298C>A
brain	NC_046370.1	1642819	C	blue	intron_variant	MODIFIER	tlcd3bb	N	N	N	N	tlcd3bb	transcript	XM_012852392.3	protein_coding	45052	c.531+13T>C
			C	blue	intron_variant	MODIFIER	tlcd3bb	N	N	N	N	tlcd3bb	transcript	XM_021310543.2	protein_coding	45052	c.531+13T>C
brain	NC_046371.1	19082662	C	sienna	intergenic_region	MODIFIER	dchs1b-LOC105922892	N	N	N	N	dchs1b-LOC105922892	intergenic_region	dchs1b-LOC105922892			n.19082662T>C
brain	NC_046372.1	12430933	T	midnightblue	3_prime_UTR_variant	MODIFIER	acaa2	N	N	N	N	acaa2	transcript	XM_036143962.1	protein_coding	45209	c.*153C>T
			T	midnightblue	upstream_gene_variant	MODIFIER	rpl6	N	N	N	N	rpl6	transcript	XM_012858635.3	protein_coding		c.-2041C>T
																					WARNING_TRANSCRIPT_MULTIPLE_STOP_CODONS

## Sheet: Table_S6
Table S6: Subset of eQTL that are found within genes or that explain mRNA expression for genes that are part of modules associated with traits.
Module	Module_Number	Tissue	Associated_trait	number_eQTL_within_module_genes	number_eQTL_associated_with_module_genes	eQTL_SNP_identity_within_module	module_gene_containing_eQTL	eQTL_SNP_identity_associted_with_module	module_mRNA_associted_with_eQTL
orangered4	ME9_heart	heart	SMR 12°C	2	1	NC046366.17066137, NC046366.17066247	LOC105925309	NW023396967.1416257	atad5a
blue	ME6_heart	heart	LKA MRcardiac 12°C	1	6	NW023396956.11871258	ttn.2	NC046380.125284469, NC046366.17066137, NC046381.110053281, NC046361.118128374, NC046364.15774563, NC046373.11384295	tmem147
darkmagenta	ME8_heart	heart	SMR 12°C	2	0	NC046361.118128374 (rerea), NC046383.17491651 (mrpl11)	rerea, mrpl11		N/A
lightcyan	ME3_heart	heart	FA MRcardiac 12°C	1	6	NC046380.13086173	LOC118567219	NC046371.131436955 (LOC105933805), NC046384.111157751 (LOC105933805), NC046382.117259617 (LOC105919001), NC046383.17491651 (LOC105919001), NW023396857.11139102 (LOC105919001), NW023397088.1791840 (copb2)	LOC105933805, LOC105919001, copb2
saddlebrown	ME4_heart	heart	FA MRcardiac 12°C, SMR 12°C	0	4	N/A	N/A	NC046366.17066247 (ppm1h), NC046380.13086173 (ppm1h), NC046365.137661673 (ppm1h), NC046367.115129386( LOC118559264)	ppm1h, LOC118559264
salmon	ME5_heart	heart	FA MRcardiac 12°C, SMR 12°C	0	2	N/A	N/A	NW023396934.12400632 (gnail), NW023397088.1791840 (pik3r2)	gnai1, pik3r2
purple	ME3_brain	brain	CTmax 28°C	1	2	NC046370.118804809	fbrs	NC046381.110053124 (spegb), NC046369.133317165 (yif1b), NW023396770.12802407 (yif1b)	spegb, yif1b
orange	ME2_brain	brain	CTmax 28°C	0	12	N/A	N/A	NW023396770.12802138 (atp7a), NC046381.110053237 (atp7a), NC046373.122323177 (atp7a), NC046382.115600902 (LOC105916444), NW023396636.183465 (LOC105916444), NC046363.132701799 (slf1), NC046374.18000203 (slf1), NW023396967.1416482 (slf1), NC046380.114141177 ( LOC105928575), NC046381.110053237 ( LOC105928575), NC046374.18000175 ( LOC105928575), NW023396967.1416482 ( LOC105928575)	atp7a, LOC105916444, LOC105940177, slf1, LOC105928575
violet	ME4_brain	brain	CTmax 28°C, SMR 28°C	0	2	N/A	N/A	NC046361.143179497 (LOC105935256), NC046363.132702000 (LOC105930240)	LOC105935256, LOC105930240
			Total	7	35
